# Supplementary material for: {6,6′-Dimeth­oxy-2,2′-[ethane-1,2-diylbis(nitrilo­methanylyl­idene)]diphenolato}nickel(II) dimethyl­formamide monosolvate
Source: Acta Crystallogr Sect E Struct Rep Online. 2011 Feb 12;67(Pt 3):m328. doi: 10.1107/S1600536811004818 (PMC3051997; doi:10.1107/S1600536811004818)
Supplement: Supplementary file 1 [file e-67-0m328-sup1.cif]

##############################################################################
###                                                                        ###
###        Electronic paper (Acta Crystallographica Section E)             ###
###                                                                        ###
##############################################################################
#                                                                            #
# This CIF contains the data in a paper accepted for publication in Acta     #
# Crystallographica Section E. It conforms to the requirements of Notes      #
# for Authors for Section E, and has been peer reviewed under the auspices   #
# of the IUCr Commission on Journals.                                        #
#                                                                            #
# Full details of the Crystallographic Information File format               #
# are given in the paper "The Crystallographic Information File (CIF):       #
# a New Standard Archive File for Crystallography" by S. R. Hall, F. H.      #
# Allen and I. D. Brown [Acta Cryst. (1991), A47, 655-685].                  #
#                                                                            #
# The current version of the core CIF dictionary is obtainable from          #
# ftp://ftp.iucr.org/pub/cif_core.dic. The current version number is 2.4.    #
#                                                                            #
# Software is freely available for graphical display of the structure(s) in  #
# this CIF.  For information consult the CIF home page http://www.iucr.org/  #
# cif/home.html                                                              #
#                                                                            #
# This file may be used for bona fide research purposes within the           #
# scientific community so long as proper attribution is given to the journal # 
# article from which it was obtained.                                        #
#                                                                            #
##############################################################################
                                             
data_I
_audit_creation_method     SHELXL-97
_chemical_name_systematic
;
{6,6'-Dimethoxy-2,2'-[ethane-1,2-
diylbis(nitrilomethanylylidene)]diphenolato}nickel(II) dimethylformamide
monosolvate
;
_chemical_name_common     ?
_chemical_formula_moiety     'C18 H18 N2 Ni O4, C3 H7 N O'
_chemical_formula_sum     'C21 H25 N3 Ni O5'
_chemical_formula_iupac     '[Ni (C18 H18 N2 O4)], C3 H7 N O'
_chemical_formula_weight     458.15
_chemical_melting_point     ?
_symmetry_cell_setting     monoclinic
_symmetry_space_group_name_H-M     'P 21/c'
_symmetry_space_group_name_hall     '-P 2ybc'
loop_
    _symmetry_equiv_pos_as_xyz
    'x, y, z'
    '-x, y+1/2, -z+1/2'
    '-x, -y, -z'
    'x, -y-1/2, z-1/2'
_cell_length_a     6.86010(10)
_cell_length_b     15.3432(3)
_cell_length_c     18.9065(4)
_cell_angle_alpha     90.00
_cell_angle_beta     91.676(2)
_cell_angle_gamma     90.00
_cell_volume     1989.17(6)
_cell_formula_units_Z     4
_cell_measurement_reflns_used     5823
_cell_measurement_theta_min     5.4847
_cell_measurement_theta_max     73.8456
_cell_measurement_temperature     110(2)
_exptl_crystal_description     prism
_exptl_crystal_colour     'red brown'
_exptl_crystal_size_max     0.53
_exptl_crystal_size_mid     0.35
_exptl_crystal_size_min     0.28
_exptl_crystal_density_diffrn     1.530
_exptl_crystal_density_meas     ?
_exptl_crystal_density_method     'not measured'
_exptl_crystal_F_000     960
_exptl_absorpt_coefficient_mu     1.750
_exptl_absorpt_correction_type     multi-scan
_exptl_absorpt_process_details
;
(CrysAlis RED; Oxford Diffraction, 2009)
;
_exptl_absorpt_correction_T_min     0.74997
_exptl_absorpt_correction_T_max     1.00000
_exptl_special_details
;
;
_diffrn_ambient_temperature     110(2)
_diffrn_radiation_type     CuK\a
_diffrn_radiation_wavelength     1.54178
_diffrn_radiation_source     'Enhance (Cu) X-ray Source'
_diffrn_radiation_monochromator     graphite
_diffrn_measurement_device_type
;
Oxford Diffraction Xcalibur diffractometer with a Ruby (Gemini Mo) detector
;
_diffrn_measurement_method     \w
_diffrn_detector_area_resol_mean     10.5081
_diffrn_reflns_number     7909
_diffrn_reflns_av_R_equivalents     0.0195
_diffrn_reflns_av_sigmaI/netI     0.0156
_diffrn_reflns_theta_min     5.50
_diffrn_reflns_theta_max     74.08
_diffrn_reflns_theta_full     67.50
_diffrn_measured_fraction_theta_max     0.966
_diffrn_measured_fraction_theta_full     0.993
_diffrn_reflns_limit_h_min     -8
_diffrn_reflns_limit_h_max     6
_diffrn_reflns_limit_k_min     -18
_diffrn_reflns_limit_k_max     18
_diffrn_reflns_limit_l_min     -22
_diffrn_reflns_limit_l_max     23
_diffrn_standards_number     2
_diffrn_standards_interval_count     50
_diffrn_standards_interval_time     ?
_diffrn_standards_decay_%     <2%
_refine_special_details
;
Refinement of <i>F</i>^2^ against ALL reflections. The weighted <i>R</i>-factor
<i>wR</i> and goodness of fit <i>S</i> are based on <i>F</i>^2^, conventional
<i>R</i>-factors <i>R</i> are based on <i>F</i>, with <i>F</i> set to zero for
negative <i>F</i>^2^. The threshold expression of <i>F</i>^2^ >
\s(<i>F</i>^2^) is used only for calculating <i>R</i>-factors(gt) <i>etc</i>.
and is not relevant to the choice of reflections for refinement.
<i>R</i>-factors based on <i>F</i>^2^ are statistically about twice as large
as those based on <i>F</i>, and <i>R</i>- factors based on ALL data will be
even larger.
;
_reflns_number_total     3911
_reflns_number_gt     3513
_reflns_threshold_expression     I>2\s(I)
_refine_ls_structure_factor_coef     Fsqd
_refine_ls_matrix_type     full
_refine_ls_R_factor_all     0.0442
_refine_ls_R_factor_gt     0.0414
_refine_ls_wR_factor_gt     0.1121
_refine_ls_wR_factor_ref     0.1137
_refine_ls_goodness_of_fit_ref     1.101
_refine_ls_restrained_S_all     1.101
_refine_ls_number_reflns     3911
_refine_ls_number_parameters     275
_refine_ls_number_restraints     0
_refine_ls_hydrogen_treatment     constr
_refine_ls_weighting_scheme     calc
_refine_ls_weighting_details
         'calc w=1/[\s^2^(Fo^2^)+(0.0443P)^2^+2.5615P] where P=(Fo^2^+2Fc^2^)/3'
_atom_sites_solution_hydrogens     geom
_atom_sites_solution_primary     direct
_atom_sites_solution_secondary     difmap
_refine_ls_shift/su_max     0.001
_refine_ls_shift/su_mean     0.000
_refine_diff_density_max     0.343
_refine_diff_density_min     -0.312
_refine_ls_extinction_method     none
_refine_ls_extinction_coef     ?
loop_
    _atom_type_symbol
    _atom_type_description
    _atom_type_scat_dispersion_real
    _atom_type_scat_dispersion_imag
    _atom_type_scat_source
    'C' 'C' 0.0181 0.0091
                         'International Tables Vol C Tables 4.2.6.8 and 6.1.1.4'
    'H' 'H' 0.0000 0.0000
                         'International Tables Vol C Tables 4.2.6.8 and 6.1.1.4'
    'N' 'N' 0.0311 0.0180
                         'International Tables Vol C Tables 4.2.6.8 and 6.1.1.4'
    'O' 'O' 0.0492 0.0322
                         'International Tables Vol C Tables 4.2.6.8 and 6.1.1.4'
    'Ni' 'Ni' -3.0029 0.5091
                         'International Tables Vol C Tables 4.2.6.8 and 6.1.1.4'
_computing_data_collection
;
CrysAlis PRO (Oxford Diffraction, 2009)
;
_computing_cell_refinement
;
CrysAlis PRO (Oxford Diffraction, 2009)
;
_computing_data_reduction
;
CrysAlis PRO (Oxford Diffraction, 2009)
;
_computing_structure_solution     'SHELXS97 (Sheldrick, 2008)'
_computing_structure_refinement     'SHELXL97 (Sheldrick, 2008)'
_computing_molecular_graphics     'SHELXTL (Sheldrick, 2008)'
_computing_publication_material     'SHELXTL (Sheldrick, 2008)'
loop_
    _atom_site_type_symbol
    _atom_site_label
    _atom_site_fract_x
    _atom_site_fract_y
    _atom_site_fract_z
    _atom_site_U_iso_or_equiv
    _atom_site_adp_type
    _atom_site_calc_flag
    _atom_site_refinement_flags
    _atom_site_occupancy
    _atom_site_disorder_assembly
    _atom_site_disorder_group
    Ni Ni 0.74901(5) 0.498467(19) 0.526650(16) 0.01230(13) Uani d . 1 . .
    O O1 0.7304(2) 0.41708(9) 0.59911(7) 0.0156(3) Uani d . 1 . .
    O O2 0.7642(2) 0.58041(9) 0.59906(7) 0.0153(3) Uani d . 1 . .
    O O3 0.7206(2) 0.32568(9) 0.71759(7) 0.0202(3) Uani d . 1 . .
    O O4 0.7569(2) 0.67226(9) 0.71712(7) 0.0219(3) Uani d . 1 . .
    O O1S 0.5907(2) -0.00040(9) 0.71449(9) 0.0270(4) Uani d . 1 . .
    N N1 0.7406(2) 0.41614(11) 0.45511(9) 0.0159(3) Uani d . 1 . .
    N N2 0.7631(2) 0.57987(11) 0.45478(9) 0.0160(3) Uani d . 1 . .
    N N1S 0.2629(3) -0.00026(10) 0.69058(10) 0.0191(4) Uani d . 1 . .
    C C1 0.7385(3) 0.33191(13) 0.59320(10) 0.0143(4) Uani d . 1 . .
    C C2 0.7330(3) 0.27939(13) 0.65578(10) 0.0159(4) Uani d . 1 . .
    C C3 0.7344(3) 0.27729(14) 0.78197(11) 0.0214(4) Uani d . 1 . .
    H H3A 0.7272 0.3173 0.8222 0.032 Uiso calc R 1 . .
    H H3B 0.8588 0.2459 0.7845 0.032 Uiso calc R 1 . .
    H H3C 0.6266 0.2355 0.7834 0.032 Uiso calc R 1 . .
    C C4 0.7376(3) 0.18962(13) 0.65251(11) 0.0198(4) Uani d . 1 . .
    H H4A 0.7304 0.1564 0.6948 0.024 Uiso calc R 1 . .
    C C5 0.7531(3) 0.14675(13) 0.58720(12) 0.0257(5) Uani d . 1 . .
    H H5A 0.7577 0.0849 0.5853 0.031 Uiso calc R 1 . .
    C C6 0.7613(3) 0.19459(15) 0.52644(12) 0.0251(5) Uani d . 1 . .
    H H6A 0.7735 0.1657 0.4823 0.030 Uiso calc R 1 . .
    C C7 0.7518(3) 0.28656(14) 0.52840(11) 0.0191(4) Uani d . 1 . .
    C C8 0.7480(3) 0.33263(14) 0.46263(11) 0.0194(4) Uani d . 1 . .
    H H8A 0.7513 0.2987 0.4207 0.023 Uiso calc R 1 . .
    C C9 0.7123(3) 0.45208(15) 0.38295(10) 0.0219(4) Uani d . 1 . .
    H H9A 0.5720 0.4523 0.3692 0.026 Uiso calc R 1 . .
    H H9B 0.7824 0.4159 0.3486 0.026 Uiso calc R 1 . .
    C C10 0.7908(3) 0.54324(14) 0.38323(10) 0.0215(4) Uani d . 1 . .
    H H10A 0.9310 0.5429 0.3722 0.026 Uiso calc R 1 . .
    H H10B 0.7202 0.5789 0.3472 0.026 Uiso calc R 1 . .
    C C11 0.7590(3) 0.66365(14) 0.46181(11) 0.0195(4) Uani d . 1 . .
    H H11A 0.7622 0.6974 0.4197 0.023 Uiso calc R 1 . .
    C C12 0.7500(3) 0.71005(14) 0.52714(11) 0.0192(4) Uani d . 1 . .
    C C13 0.7388(3) 0.80217(15) 0.52450(12) 0.0252(5) Uani d . 1 . .
    H H13A 0.7355 0.8308 0.4799 0.030 Uiso calc R 1 . .
    C C14 0.7328(3) 0.85024(14) 0.58504(13) 0.0268(5) Uani d . 1 . .
    H H14A 0.7254 0.9120 0.5827 0.032 Uiso calc R 1 . .
    C C15 0.7376(3) 0.80773(13) 0.65102(12) 0.0203(4) Uani d . 1 . .
    H H15A 0.7318 0.8411 0.6933 0.024 Uiso calc R 1 . .
    C C16 0.7506(3) 0.71821(13) 0.65496(10) 0.0164(4) Uani d . 1 . .
    C C17 0.7597(3) 0.72153(15) 0.78123(11) 0.0220(4) Uani d . 1 . .
    H H17A 0.7687 0.6818 0.8218 0.033 Uiso calc R 1 . .
    H H17B 0.6397 0.7559 0.7836 0.033 Uiso calc R 1 . .
    H H17C 0.8726 0.7607 0.7823 0.033 Uiso calc R 1 . .
    C C18 0.7554(3) 0.66541(13) 0.59253(10) 0.0146(4) Uani d . 1 . .
    C C1S 0.4214(3) -0.00156(11) 0.73382(12) 0.0181(4) Uani d . 1 . .
    H H1SA 0.4011 -0.0035 0.7833 0.022 Uiso calc R 1 . .
    C C2S 0.0692(3) -0.00288(14) 0.71929(14) 0.0270(5) Uani d . 1 . .
    H H2SA 0.0795 -0.0017 0.7711 0.040 Uiso calc R 1 . .
    H H2SB 0.0029 -0.0564 0.7038 0.040 Uiso calc R 1 . .
    H H2SC -0.0057 0.0478 0.7024 0.040 Uiso calc R 1 . .
    C C3S 0.2806(5) 0.00255(16) 0.61430(13) 0.0347(6) Uani d . 1 . .
    H H3SA 0.4173 0.0120 0.6028 0.052 Uiso calc R 1 . .
    H H3SB 0.2009 0.0503 0.5948 0.052 Uiso calc R 1 . .
    H H3SC 0.2355 -0.0528 0.5938 0.052 Uiso calc R 1 . .
loop_
    _atom_site_aniso_label
    _atom_site_aniso_U_11
    _atom_site_aniso_U_22
    _atom_site_aniso_U_33
    _atom_site_aniso_U_12
    _atom_site_aniso_U_13
    _atom_site_aniso_U_23
    Ni 0.0174(2) 0.0113(2) 0.00815(19) -0.00089(12) 0.00040(13) 0.00026(11)
    O1 0.0232(7) 0.0109(6) 0.0127(6) -0.0014(5) 0.0010(5) 0.0000(5)
    O2 0.0216(7) 0.0113(6) 0.0131(6) -0.0013(5) 0.0005(5) -0.0001(5)
    O3 0.0333(8) 0.0145(7) 0.0130(7) 0.0003(6) 0.0024(6) 0.0026(5)
    O4 0.0373(9) 0.0150(7) 0.0135(7) -0.0009(6) 0.0018(6) -0.0027(5)
    O1S 0.0217(8) 0.0249(9) 0.0347(9) 0.0000(6) 0.0039(7) 0.0014(6)
    N1 0.0175(8) 0.0195(9) 0.0105(8) -0.0004(7) -0.0001(6) -0.0017(6)
    N2 0.0169(8) 0.0201(9) 0.0110(8) -0.0018(6) -0.0002(6) 0.0023(6)
    N1S 0.0239(9) 0.0172(9) 0.0162(9) -0.0004(7) -0.0001(7) 0.0003(6)
    C1 0.0135(9) 0.0121(9) 0.0173(9) -0.0003(7) 0.0005(7) -0.0002(7)
    C2 0.0140(9) 0.0163(10) 0.0176(9) -0.0002(7) 0.0012(7) 0.0000(7)
    C3 0.0244(11) 0.0227(10) 0.0171(10) -0.0001(8) 0.0008(8) 0.0067(8)
    C4 0.0203(10) 0.0152(10) 0.0238(11) -0.0002(8) -0.0001(8) 0.0035(8)
    C5 0.0328(12) 0.0108(9) 0.0334(13) -0.0007(8) -0.0017(10) -0.0022(8)
    C6 0.0339(12) 0.0177(11) 0.0237(11) -0.0002(9) 0.0001(9) -0.0073(8)
    C7 0.0207(10) 0.0175(10) 0.0190(10) 0.0012(8) -0.0008(8) -0.0036(8)
    C8 0.0233(10) 0.0202(10) 0.0146(9) -0.0008(8) 0.0001(8) -0.0074(8)
    C9 0.0272(11) 0.0281(11) 0.0104(9) -0.0022(9) -0.0006(8) -0.0006(8)
    C10 0.0259(11) 0.0274(11) 0.0114(9) -0.0025(9) 0.0018(8) 0.0014(8)
    C11 0.0235(10) 0.0194(10) 0.0155(9) -0.0012(8) -0.0005(8) 0.0079(8)
    C12 0.0205(10) 0.0175(10) 0.0195(10) 0.0008(8) 0.0020(8) 0.0034(8)
    C13 0.0320(12) 0.0164(10) 0.0272(12) -0.0003(9) -0.0001(9) 0.0087(8)
    C14 0.0347(13) 0.0111(10) 0.0344(13) -0.0007(9) 0.0005(10) 0.0022(9)
    C15 0.0192(10) 0.0146(10) 0.0270(11) -0.0005(8) 0.0018(8) -0.0043(8)
    C16 0.0137(9) 0.0161(9) 0.0192(10) -0.0008(7) -0.0002(7) 0.0000(8)
    C17 0.0250(11) 0.0232(11) 0.0178(10) 0.0007(8) 0.0010(8) -0.0079(8)
    C18 0.0135(9) 0.0124(9) 0.0179(10) -0.0008(7) -0.0002(7) 0.0002(7)
    C1S 0.0229(10) 0.0114(9) 0.0200(10) -0.0017(7) 0.0006(8) -0.0005(7)
    C2S 0.0208(11) 0.0254(12) 0.0347(13) -0.0012(8) 0.0004(9) 0.0028(9)
    C3S 0.0537(17) 0.0342(14) 0.0161(11) 0.0016(11) -0.0033(11) -0.0005(9)
_geom_special_details
;
All e.s.d.'s (except the e.s.d. in the dihedral angle between two l.s. planes)
are estimated using the full covariance matrix. The cell e.s.d.'s are taken
into account individually in the estimation of e.s.d.'s in distances, angles
and torsion angles; correlations between e.s.d.'s in cell parameters are only
used when they are defined by crystal symmetry. An approximate (isotropic)
treatment of cell e.s.d.'s is used for estimating e.s.d.'s involving l.s.
planes.
;
loop_
    _geom_bond_atom_site_label_1
    _geom_bond_atom_site_label_2
    _geom_bond_site_symmetry_2
    _geom_bond_distance
    _geom_bond_publ_flag
    Ni N1 . 1.8503(17) y
    Ni N2 . 1.8502(17) y
    Ni O1 . 1.8609(13) y
    Ni O2 . 1.8594(13) y
    O1 C1 . 1.313(2) ?
    O2 C18 . 1.311(2) ?
    O3 C2 . 1.372(2) ?
    O3 C3 . 1.427(2) ?
    O4 C16 . 1.370(2) ?
    O4 C17 . 1.428(2) ?
    O1S C1S . 1.228(3) ?
    N1 C8 . 1.290(3) ?
    N1 C9 . 1.479(2) ?
    N2 C11 . 1.293(3) ?
    N2 C10 . 1.482(2) ?
    N1S C1S . 1.341(3) ?
    N1S C2S . 1.451(3) ?
    N1S C3S . 1.451(3) ?
    C1 C7 . 1.414(3) ?
    C1 C2 . 1.433(3) ?
    C2 C4 . 1.379(3) ?
    C3 H3A . 0.9800 ?
    C3 H3B . 0.9800 ?
    C3 H3C . 0.9800 ?
    C4 C5 . 1.406(3) ?
    C4 H4A . 0.9500 ?
    C5 C6 . 1.366(3) ?
    C5 H5A . 0.9500 ?
    C6 C7 . 1.413(3) ?
    C6 H6A . 0.9500 ?
    C7 C8 . 1.430(3) ?
    C8 H8A . 0.9500 ?
    C9 C10 . 1.499(3) ?
    C9 H9A . 0.9900 ?
    C9 H9B . 0.9900 ?
    C10 H10A . 0.9900 ?
    C10 H10B . 0.9900 ?
    C11 C12 . 1.429(3) ?
    C11 H11A . 0.9500 ?
    C12 C18 . 1.413(3) ?
    C12 C13 . 1.416(3) ?
    C13 C14 . 1.363(3) ?
    C13 H13A . 0.9500 ?
    C14 C15 . 1.407(3) ?
    C14 H14A . 0.9500 ?
    C15 C16 . 1.378(3) ?
    C15 H15A . 0.9500 ?
    C16 C18 . 1.433(3) ?
    C17 H17A . 0.9800 ?
    C17 H17B . 0.9800 ?
    C17 H17C . 0.9800 ?
    C1S H1SA . 0.9500 ?
    C2S H2SA . 0.9800 ?
    C2S H2SB . 0.9800 ?
    C2S H2SC . 0.9800 ?
    C3S H3SA . 0.9800 ?
    C3S H3SB . 0.9800 ?
    C3S H3SC . 0.9800 ?
loop_
    _geom_angle_atom_site_label_1
    _geom_angle_atom_site_label_2
    _geom_angle_atom_site_label_3
    _geom_angle_site_symmetry_1
    _geom_angle_site_symmetry_3
    _geom_angle
    _geom_angle_publ_flag
    N2 Ni N1 . . 85.71(8) ?
    N2 Ni O2 . . 94.66(7) ?
    N1 Ni O2 . . 178.51(7) ?
    N2 Ni O1 . . 179.01(7) ?
    N1 Ni O1 . . 94.51(7) ?
    O2 Ni O1 . . 85.14(6) ?
    C1 O1 Ni . . 126.96(12) ?
    C18 O2 Ni . . 127.00(12) ?
    C2 O3 C3 . . 116.94(16) ?
    C16 O4 C17 . . 117.06(16) ?
    C8 N1 C9 . . 118.40(17) ?
    C8 N1 Ni . . 126.67(15) ?
    C9 N1 Ni . . 114.85(13) ?
    C11 N2 C10 . . 118.33(17) ?
    C11 N2 Ni . . 126.45(14) ?
    C10 N2 Ni . . 115.16(13) ?
    C1S N1S C2S . . 120.44(19) ?
    C1S N1S C3S . . 121.1(2) ?
    C2S N1S C3S . . 118.5(2) ?
    O1 C1 C7 . . 124.57(18) ?
    O1 C1 C2 . . 119.16(17) ?
    C7 C1 C2 . . 116.27(18) ?
    O3 C2 C4 . . 123.86(18) ?
    O3 C2 C1 . . 114.57(17) ?
    C4 C2 C1 . . 121.56(18) ?
    O3 C3 H3A . . 109.5 ?
    O3 C3 H3B . . 109.5 ?
    H3A C3 H3B . . 109.5 ?
    O3 C3 H3C . . 109.5 ?
    H3A C3 H3C . . 109.5 ?
    H3B C3 H3C . . 109.5 ?
    C2 C4 C5 . . 120.60(19) ?
    C2 C4 H4A . . 119.7 ?
    C5 C4 H4A . . 119.7 ?
    C6 C5 C4 . . 119.57(19) ?
    C6 C5 H5A . . 120.2 ?
    C4 C5 H5A . . 120.2 ?
    C5 C6 C7 . . 120.8(2) ?
    C5 C6 H6A . . 119.6 ?
    C7 C6 H6A . . 119.6 ?
    C6 C7 C1 . . 121.21(19) ?
    C6 C7 C8 . . 118.07(19) ?
    C1 C7 C8 . . 120.68(19) ?
    N1 C8 C7 . . 125.91(19) ?
    N1 C8 H8A . . 117.0 ?
    C7 C8 H8A . . 117.0 ?
    N1 C9 C10 . . 107.90(16) ?
    N1 C9 H9A . . 110.1 ?
    C10 C9 H9A . . 110.1 ?
    N1 C9 H9B . . 110.1 ?
    C10 C9 H9B . . 110.1 ?
    H9A C9 H9B . . 108.4 ?
    N2 C10 C9 . . 107.53(16) ?
    N2 C10 H10A . . 110.2 ?
    C9 C10 H10A . . 110.2 ?
    N2 C10 H10B . . 110.2 ?
    C9 C10 H10B . . 110.2 ?
    H10A C10 H10B . . 108.5 ?
    N2 C11 C12 . . 125.87(19) ?
    N2 C11 H11A . . 117.1 ?
    C12 C11 H11A . . 117.1 ?
    C18 C12 C13 . . 120.97(19) ?
    C18 C12 C11 . . 120.96(19) ?
    C13 C12 C11 . . 118.07(19) ?
    C14 C13 C12 . . 120.9(2) ?
    C14 C13 H13A . . 119.6 ?
    C12 C13 H13A . . 119.6 ?
    C13 C14 C15 . . 119.53(19) ?
    C13 C14 H14A . . 120.2 ?
    C15 C14 H14A . . 120.2 ?
    C16 C15 C14 . . 120.6(2) ?
    C16 C15 H15A . . 119.7 ?
    C14 C15 H15A . . 119.7 ?
    O4 C16 C15 . . 124.02(19) ?
    O4 C16 C18 . . 114.50(17) ?
    C15 C16 C18 . . 121.47(19) ?
    O4 C17 H17A . . 109.5 ?
    O4 C17 H17B . . 109.5 ?
    H17A C17 H17B . . 109.5 ?
    O4 C17 H17C . . 109.5 ?
    H17A C17 H17C . . 109.5 ?
    H17B C17 H17C . . 109.5 ?
    O2 C18 C12 . . 124.36(18) ?
    O2 C18 C16 . . 119.15(17) ?
    C12 C18 C16 . . 116.49(18) ?
    O1S C1S N1S . . 125.1(2) ?
    O1S C1S H1SA . . 117.4 ?
    N1S C1S H1SA . . 117.4 ?
    N1S C2S H2SA . . 109.5 ?
    N1S C2S H2SB . . 109.5 ?
    H2SA C2S H2SB . . 109.5 ?
    N1S C2S H2SC . . 109.5 ?
    H2SA C2S H2SC . . 109.5 ?
    H2SB C2S H2SC . . 109.5 ?
    N1S C3S H3SA . . 109.5 ?
    N1S C3S H3SB . . 109.5 ?
    H3SA C3S H3SB . . 109.5 ?
    N1S C3S H3SC . . 109.5 ?
    H3SA C3S H3SC . . 109.5 ?
    H3SB C3S H3SC . . 109.5 ?
loop_
    _geom_torsion_atom_site_label_1
    _geom_torsion_atom_site_label_2
    _geom_torsion_atom_site_label_3
    _geom_torsion_atom_site_label_4
    _geom_torsion_site_symmetry_1
    _geom_torsion_site_symmetry_2
    _geom_torsion_site_symmetry_3
    _geom_torsion_site_symmetry_4
    _geom_torsion
    _geom_torsion_publ_flag
    N2 Ni O1 C1 . . . . 111(4) ?
    N1 Ni O1 C1 . . . . 8.14(16) ?
    O2 Ni O1 C1 . . . . -170.41(16) ?
    N2 Ni O2 C18 . . . . 8.98(16) ?
    N1 Ni O2 C18 . . . . 113(3) ?
    O1 Ni O2 C18 . . . . -170.05(16) ?
    N2 Ni N1 C8 . . . . 172.71(18) ?
    O2 Ni N1 C8 . . . . 68(3) ?
    O1 Ni N1 C8 . . . . -8.25(18) ?
    N2 Ni N1 C9 . . . . -10.60(14) ?
    O2 Ni N1 C9 . . . . -115(3) ?
    O1 Ni N1 C9 . . . . 168.43(14) ?
    N1 Ni N2 C11 . . . . 174.22(18) ?
    O2 Ni N2 C11 . . . . -7.22(18) ?
    O1 Ni N2 C11 . . . . 71(4) ?
    N1 Ni N2 C10 . . . . -8.76(14) ?
    O2 Ni N2 C10 . . . . 169.79(14) ?
    O1 Ni N2 C10 . . . . -112(4) ?
    Ni O1 C1 C7 . . . . -4.0(3) ?
    Ni O1 C1 C2 . . . . 176.32(13) ?
    C3 O3 C2 C4 . . . . 6.9(3) ?
    C3 O3 C2 C1 . . . . -173.86(17) ?
    O1 C1 C2 O3 . . . . -0.4(3) ?
    C7 C1 C2 O3 . . . . 179.85(17) ?
    O1 C1 C2 C4 . . . . 178.85(18) ?
    C7 C1 C2 C4 . . . . -0.9(3) ?
    O3 C2 C4 C5 . . . . -179.16(18) ?
    C1 C2 C4 C5 . . . . 1.6(3) ?
    C2 C4 C5 C6 . . . . -0.7(3) ?
    C4 C5 C6 C7 . . . . -0.9(3) ?
    C5 C6 C7 C1 . . . . 1.6(3) ?
    C5 C6 C7 C8 . . . . -175.9(2) ?
    O1 C1 C7 C6 . . . . 179.6(2) ?
    C2 C1 C7 C6 . . . . -0.7(3) ?
    O1 C1 C7 C8 . . . . -3.0(3) ?
    C2 C1 C7 C8 . . . . 176.74(18) ?
    C9 N1 C8 C7 . . . . -172.29(19) ?
    Ni N1 C8 C7 . . . . 4.3(3) ?
    C6 C7 C8 N1 . . . . -179.6(2) ?
    C1 C7 C8 N1 . . . . 2.8(3) ?
    C8 N1 C9 C10 . . . . -156.46(19) ?
    Ni N1 C9 C10 . . . . 26.6(2) ?
    C11 N2 C10 C9 . . . . -157.70(19) ?
    Ni N2 C10 C9 . . . . 25.0(2) ?
    N1 C9 C10 N2 . . . . -31.2(2) ?
    C10 N2 C11 C12 . . . . -174.43(19) ?
    Ni N2 C11 C12 . . . . 2.5(3) ?
    N2 C11 C12 C18 . . . . 3.5(3) ?
    N2 C11 C12 C13 . . . . -177.6(2) ?
    C18 C12 C13 C14 . . . . -0.1(3) ?
    C11 C12 C13 C14 . . . . -179.0(2) ?
    C12 C13 C14 C15 . . . . 0.0(3) ?
    C13 C14 C15 C16 . . . . 0.8(3) ?
    C17 O4 C16 C15 . . . . -3.2(3) ?
    C17 O4 C16 C18 . . . . 177.79(16) ?
    C14 C15 C16 O4 . . . . 179.68(19) ?
    C14 C15 C16 C18 . . . . -1.4(3) ?
    Ni O2 C18 C12 . . . . -6.0(3) ?
    Ni O2 C18 C16 . . . . 173.96(13) ?
    C13 C12 C18 O2 . . . . 179.44(19) ?
    C11 C12 C18 O2 . . . . -1.6(3) ?
    C13 C12 C18 C16 . . . . -0.5(3) ?
    C11 C12 C18 C16 . . . . 178.44(18) ?
    O4 C16 C18 O2 . . . . 0.3(3) ?
    C15 C16 C18 O2 . . . . -178.73(18) ?
    O4 C16 C18 C12 . . . . -179.74(17) ?
    C15 C16 C18 C12 . . . . 1.2(3) ?
    C2S N1S C1S O1S . . . . 179.27(18) ?
    C3S N1S C1S O1S . . . . 0.1(3) ?
loop_
    _geom_hbond_atom_site_label_D
    _geom_hbond_atom_site_label_H
    _geom_hbond_atom_site_label_A
    _geom_hbond_site_symmetry_A
    _geom_hbond_distance_DH
    _geom_hbond_distance_HA
    _geom_hbond_distance_DA
    _geom_hbond_angle_DHA
    C4 H4A O1S . 0.95 2.62 3.310(3) 130
    C9 H9A O2 3_666 0.99 2.45 3.334(3) 148
    C10 H10A O1 3_766 0.99 2.45 3.348(3) 151
data_global
_journal_date_recd_electronic     2011-01-31
_journal_date_accepted     2011-02-08
_journal_name_full     'Acta Crystallographica, Section E'
_journal_year     2011
_journal_volume     67
_journal_issue      3
_journal_page_first     m328
_journal_page_last     m328
_journal_paper_category     QM
_journal_coeditor_code     TK2717
_publ_contact_author_name     'Ray J. Butcher'
_publ_contact_author_address
;
Department of Chemistry
Howard University
525 College Street NW
Washington DC 20059
USA
;
_publ_contact_author_email     'rbutcher99@yahoo.com'
_publ_contact_author_fax     '202-806-5442'
_publ_contact_author_phone     '202-806-9892'
_publ_section_title
;\
{6,6'-Dimethoxy-2,2'-[ethane-1,2-diylbis(nitrilomethanylylidene)]diphenolato}\
nickel(II) dimethylformamide monosolvate
;
loop_
    _publ_author_name
    _publ_author_footnote
    _publ_author_address
    'Ayiko\'e, Kouassi' .
;
Department of Chemistry
Howard University
525 College Street NW
Washington
DC 20059
USA
;
    'Butcher, Ray J.' .
;
Department of Chemistry
Howard University
525 College Street NW
Washington
DC 20059
USA
;
    'Gultneh, Yilma' .
;
Department of Chemistry
Howard University
525 College Street NW
Washington
DC 20059
USA
;
