# Supplementary material for: {6,6′-Dimeth­oxy-2,2′-[ethane-1,2-diylbis(nitrilo­methanylyl­idene)]diphenolato}nickel(II) dimethyl­formamide monosolvate
Source: Acta Crystallogr Sect E Struct Rep Online. 2011 Feb 12;67(Pt 3):m328. doi: 10.1107/S1600536811004818 (PMC3051997; doi:10.1107/S1600536811004818)
Supplement: Supplementary file 2 [file e-67-0m328-Isup2.hkl]

# 
# h,k,l, Fc-squared, Fo-squared, sigma(Fo-squared) and status flag 
# 
data_I
_shelx_title ' ka-c1 in P2(1)/c' 
_shelx_refln_list_code          4 
_shelx_F_calc_maximum      285.99 
_exptl_crystal_F_000       960.00 
_reflns_d_resolution_high  0.8016 
 
loop_ 
 _symmetry_equiv_pos_as_xyz 
 'x, y, z' 
 '-x, y+1/2, -z+1/2' 
 '-x, -y, -z' 
 'x, -y-1/2, z-1/2' 
 
_cell_length_a     6.8601 
_cell_length_b    15.3432 
_cell_length_c    18.9065 
_cell_angle_alpha  90.000 
_cell_angle_beta   91.676 
_cell_angle_gamma  90.000 
 
_shelx_F_squared_multiplier     1.000 
 
loop_ 
 _refln_index_h 
 _refln_index_k 
 _refln_index_l 
 _refln_F_squared_calc 
 _refln_F_squared_meas 
 _refln_F_squared_sigma 
 _refln_observed_status 
   1   0   0     1517.61     1719.58      5.23 o 
   3   0   0     1644.48     1992.13     85.90 o 
   4   0   0    81792.66    74699.22    286.10 o 
   5   0   0      161.28      189.49      4.28 o 
   6   0   0    31216.83    27438.52     64.99 o 
   7   0   0      561.84      559.50      9.71 o 
   8   0   0     6509.48     5981.17     24.65 o 
   1   1   0        5.43        7.76      0.30 o 
   2   1   0      786.76      777.65      7.10 o 
   3   1   0        2.01        2.99      0.61 o 
   4   1   0      779.94      816.69     26.89 o 
   5   1   0        8.17       21.73      4.86 o 
   6   1   0      532.17      633.71      9.22 o 
   7   1   0       13.46       10.84      2.11 o 
   8   1   0      317.39      307.23      8.22 o 
   0   2   0     1408.86     1536.56      5.23 o 
   1   2   0      330.64      343.09      1.36 o 
   2   2   0     4115.26     4338.35     59.39 o 
   3   2   0        9.57       20.94      1.06 o 
   5   2   0      304.85      333.86      5.10 o 
   6   2   0      191.14      204.23      4.82 o 
   7   2   0        0.23       -0.37      2.11 o 
   8   2   0      219.62      161.79      3.36 o 
   1   3   0        4.68       10.49      0.43 o 
   2   3   0      309.33      307.62      2.85 o 
   3   3   0        2.76        2.61      1.06 o 
   4   3   0      291.12      297.37      5.98 o 
   5   3   0       10.67        9.89      1.45 o 
   6   3   0      189.28      192.80      4.23 o 
   7   3   0        6.44        6.50      1.54 o 
   8   3   0       82.25       74.70      2.99 o 
   1   4   0      607.49      585.67      7.84 o 
   2   4   0     1521.74     1542.76     18.67 o 
   3   4   0      135.47      151.65      2.64 o 
   4   4   0      901.98      837.16      9.34 o 
   5   4   0       27.25       29.74      2.61 o 
   6   4   0     2234.49     2105.42     12.68 o 
   7   4   0       85.21       93.59      4.48 o 
   8   4   0      139.76      145.02      4.86 o 
   1   5   0        9.80       14.94      0.61 o 
   2   5   0      268.52      252.25      2.59 o 
   3   5   0        4.49        4.54      1.06 o 
   4   5   0      230.01      211.44      9.34 o 
   5   5   0       12.29       38.98     10.67 o 
   6   5   0      193.68      165.49      9.34 o 
   7   5   0        2.51        2.77      1.79 o 
   8   5   0       98.02       84.43     11.20 o 
   1   6   0      755.42      771.00      6.72 o 
   2   6   0     9648.43     9724.02     50.42 o 
   3   6   0      321.55      313.62      4.11 o 
   4   6   0     4570.63     4720.33     39.22 o 
   5   6   0       11.04       13.73      1.40 o 
   6   6   0     4036.80     3781.27     24.65 o 
   7   6   0      161.17      147.54      7.47 o 
   8   6   0      464.96      413.09      5.23 o 
   1   7   0        7.86        6.49      0.86 o 
   2   7   0      127.76      118.55      1.57 o 
   3   7   0       13.10       15.94      0.96 o 
   4   7   0      120.77      114.03      7.47 o 
   5   7   0        0.73        1.71      1.79 o 
   6   7   0       56.53       42.58      3.73 o 
   7   7   0        1.50        1.87      1.58 o 
   1   8   0      278.87      255.33      7.47 o 
   2   8   0     2828.11     3396.90     72.08 o 
   3   8   0        5.02        9.52      2.24 o 
   4   8   0      917.58     1008.15     10.46 o 
   5   8   0       69.09       67.42      2.87 o 
   6   8   0       57.25       71.71      3.73 o 
   7   8   0        6.07        6.35      1.58 o 
   1   9   0        4.32        8.29      1.87 o 
   2   9   0       43.39       55.32      2.11 o 
   3   9   0        5.44        3.73      1.40 o 
   4   9   0       77.05       83.23      2.99 o 
   5   9   0       31.48       44.84     17.18 o 
   6   9   0       71.74       83.66      4.48 o 
   7   9   0       22.53       19.59      4.86 o 
   0  10   0    13087.85    13712.54     36.60 o 
   1  10   0      269.58      277.87     17.55 o 
   2  10   0     4814.28     5090.18     81.05 o 
   3  10   0       99.74       85.91      2.28 o 
   4  10   0     2949.21     2788.64     40.34 o 
   5  10   0        3.36        6.27      3.73 o 
   6  10   0     3182.62     3181.44     20.17 o 
   7  10   0      112.67      107.98      6.72 o 
   1  11   0       36.13       49.30      3.73 o 
   2  11   0       70.34       53.49      6.35 o 
   3  11   0       13.66       14.31      2.61 o 
   4  11   0      119.34       96.09      6.72 o 
   5  11   0       24.65       25.70      4.11 o 
   6  11   0      140.74      159.86      4.48 o 
   7  11   0        7.98        8.96      1.49 o 
   0  12   0    14039.11    15248.35     44.82 o 
   1  12   0      156.82      170.31      5.98 o 
   2  12   0     5705.34     5329.31     64.61 o 
   3  12   0       73.49       67.85      4.11 o 
   4  12   0     3034.13     3069.34     14.46 o 
   5  12   0        0.23        2.16      5.60 o 
   6  12   0     2809.11     2905.80     15.69 o 
   1  13   0      118.60      118.02      5.23 o 
   2  13   0        4.37        4.16      1.79 o 
   3  13   0       49.37       41.95      2.64 o 
   4  13   0       30.04       24.06      4.11 o 
   5  13   0       47.77       71.48     20.54 o 
   6  13   0       26.01       92.63      2.99 o 
   0  14   0     7091.81     7767.23     33.61 o 
   1  14   0       68.32       71.71      3.73 o 
   2  14   0     2936.98     2840.06     22.41 o 
   3  14   0       17.93       21.66      2.99 o 
   4  14   0     2121.34     2102.04     17.18 o 
   5  14   0        6.68        5.98      1.49 o 
   1  15   0        1.78       -0.37      1.87 o 
   2  15   0        0.56       -0.37      1.58 o 
   3  15   0        7.96        4.86      1.87 o 
   4  15   0        2.99        3.29      1.49 o 
   5  15   0        0.21        0.75      1.49 o 
   0  16   0      340.30      472.85      7.47 o 
   1  16   0       46.78       63.30      3.36 o 
   2  16   0       24.36       12.37      2.24 o 
   3  16   0       18.89       24.25      4.11 o 
   4  16   0       21.63       15.85      2.24 o 
   1  17   0       26.98       23.58      1.58 o 
   2  17   0       40.08       32.70      2.61 o 
   3  17   0        7.20        8.22      1.06 o 
   0  18   0     2152.83     2258.90     14.19 o 
   1  18   0       36.65       37.76      1.68 o 
   2  18   0      674.91      745.33      5.60 o 
  -8   1   1     1013.47     1009.94      7.39 o 
  -7   1   1       47.86       51.50      4.11 o 
  -6   1   1     2218.49     2240.51     27.27 o 
  -5   1   1      808.55      796.79      6.52 o 
  -4   1   1     6189.48     5888.54     23.90 o 
  -3   1   1      745.54      732.85      4.15 o 
  -1   1   1     3138.99     3317.20     15.69 o 
   1   1   1     5181.15     5471.09    107.80 o 
   3   1   1     1799.77     1924.97     15.69 o 
   4   1   1    13879.49    14309.31    281.24 o 
   5   1   1     1015.33     1004.42      9.34 o 
   6   1   1     3565.60     3460.09     20.07 o 
   7   1   1      202.79      209.42      7.47 o 
   8   1   1     1115.34     1131.62     27.64 o 
  -8   2   1      222.62      193.85      3.70 o 
  -7   2   1      143.61      110.80      3.40 o 
  -6   2   1      451.08      371.04     18.30 o 
  -5   2   1      277.40      271.81      3.58 o 
  -4   2   1      688.89      684.24      8.22 o 
  -3   2   1      358.93      333.99      5.23 o 
  -2   2   1      758.48      765.67      5.98 o 
  -1   2   1       28.01       34.19      0.37 o 
   0   2   1        3.29        4.61      0.75 o 
   1   2   1       48.65       55.42      0.74 o 
   2   2   1     1330.99     1300.40     18.30 o 
   3   2   1      289.01      292.36      6.35 o 
   4   2   1     1263.97     1318.63     47.06 o 
   5   2   1      178.24      182.28      3.02 o 
   6   2   1      915.63      910.59     26.14 o 
   7   2   1       70.98       61.14      4.11 o 
   8   2   1      569.14      489.28      7.47 o 
  -8   3   1       96.46      117.28      3.73 o 
  -7   3   1        0.69        4.18      1.54 o 
  -6   3   1      218.98      207.11     10.83 o 
  -5   3   1       62.08       62.10      4.78 o 
  -4   3   1      662.56      536.48      7.47 o 
  -3   3   1      286.76      276.68      6.35 o 
  -2   3   1     4990.91     5001.89     12.70 o 
  -1   3   1      241.16      269.25      1.79 o 
   0   3   1     2288.71     2438.20      6.72 o 
   1   3   1       26.55       47.70      1.29 o 
   2   3   1     1772.12     1666.89      6.59 o 
   3   3   1      165.97      154.76      4.48 o 
   4   3   1     2683.69     2584.21     61.25 o 
   5   3   1        7.68        4.11      1.12 o 
   6   3   1      413.36      406.02      5.81 o 
   7   3   1        2.76        4.33      1.62 o 
   8   3   1       76.20       87.40      3.73 o 
  -8   4   1       37.75       38.62      4.48 o 
  -7   4   1      249.27      216.49     14.57 o 
  -6   4   1      100.49      189.38      4.23 o 
  -5   4   1      379.62      397.91     14.02 o 
  -4   4   1       85.22       70.66      4.11 o 
  -3   4   1      458.38      460.65     16.81 o 
  -2   4   1       91.16       82.34      2.24 o 
  -1   4   1      282.21      269.39      1.84 o 
   0   4   1        2.72        3.40      0.53 o 
   1   4   1      164.59      153.13      2.99 o 
   2   4   1       88.50       84.88      1.43 o 
   3   4   1      348.19      320.11      3.70 o 
   4   4   1       12.79       11.25      1.58 o 
   5   4   1      274.60      256.42      4.63 o 
   6   4   1        3.37        2.24      1.40 o 
   7   4   1      157.03      134.90      6.35 o 
   8   4   1        0.02        2.09      1.24 o 
  -8   5   1      248.35      266.72     20.17 o 
  -7   5   1      105.49      110.96      3.17 o 
  -6   5   1      171.60      180.85      4.23 o 
  -5   5   1     1123.90     1165.43     10.83 o 
  -4   5   1      144.09      130.38      3.17 o 
  -3   5   1     1726.09     1811.61     21.29 o 
  -2   5   1     1443.67     1377.38     12.70 o 
  -1   5   1     5994.58     5985.37     12.70 o 
   0   5   1      234.83      210.33      3.36 o 
   1   5   1     8602.04     8021.73     56.77 o 
   2   5   1      631.21      578.92      4.23 o 
   3   5   1     2870.64     2950.14     14.57 o 
   4   5   1     2310.25     2295.44     11.58 o 
   5   5   1     1467.92     1458.65     19.62 o 
   6   5   1      694.65      663.70      7.39 o 
   7   5   1      294.18      289.93      5.23 o 
   8   5   1      336.37      369.14     17.93 o 
  -8   6   1       18.54       13.45      1.49 o 
  -7   6   1        0.02        3.73      2.24 o 
  -6   6   1       86.74      264.44      6.72 o 
  -5   6   1        0.20       -0.81      1.42 o 
  -4   6   1       94.80       86.66      2.64 o 
  -3   6   1        9.75       12.93      1.18 o 
  -2   6   1      171.79      164.39      2.99 o 
  -1   6   1       84.96       79.76      1.12 o 
   0   6   1       24.01       29.15      1.06 o 
   1   6   1        4.94        6.40      0.61 o 
   2   6   1      129.69      135.10      2.49 o 
   3   6   1       22.18       27.08      1.83 o 
   4   6   1      100.77      110.69      2.87 o 
   5   6   1       24.66       36.64      5.93 o 
   6   6   1       90.04       91.33      6.72 o 
   7   6   1       16.16       16.97      4.48 o 
   8   6   1       69.08       56.02      2.24 o 
  -7   7   1       95.85       87.46      5.98 o 
  -6   7   1        5.47       17.18      2.99 o 
  -5   7   1        1.78       15.55      8.59 o 
  -4   7   1       16.39       60.06     21.29 o 
  -3   7   1      261.60      255.10      3.26 o 
  -2   7   1       34.21       16.28      4.48 o 
  -1   7   1       42.27       49.31      1.58 o 
   1   7   1       50.86       39.22      1.58 o 
   3   7   1       29.23       35.49      4.86 o 
   4   7   1      312.38      267.09      4.23 o 
   5   7   1       14.25       16.82      2.11 o 
   6   7   1       45.83       68.72      4.48 o 
   7   7   1       13.96       11.20      3.36 o 
  -7   8   1       50.20       37.15      4.48 o 
  -6   8   1        0.83        3.73      2.24 o 
  -5   8   1       48.69       37.72      3.73 o 
  -4   8   1        1.87        7.47      2.11 o 
  -3   8   1       32.40       28.15      1.29 o 
  -2   8   1        0.30       -0.37      1.12 o 
  -1   8   1        3.88        1.74      0.86 o 
   0   8   1        0.40        0.37      0.79 o 
   1   8   1       37.72       38.62      1.29 o 
   2   8   1       32.89       28.31      1.12 o 
   3   8   1       63.32       58.29      1.73 o 
   4   8   1        8.22        7.08      1.79 o 
   5   8   1       63.42       53.78      2.64 o 
   6   8   1        0.99        3.73      2.24 o 
   7   8   1       48.81       39.76      5.98 o 
  -7   9   1      157.83      143.80      9.71 o 
  -6   9   1      145.35      141.18      5.23 o 
  -5   9   1      871.77      813.94     35.48 o 
  -4   9   1      270.81      218.63      4.47 o 
  -3   9   1      673.20      796.07      6.59 o 
  -2   9   1     1415.36     1342.39     15.31 o 
  -1   9   1     1424.89     1641.22    133.34 o 
   0   9   1      529.34      616.00      7.84 o 
   1   9   1     2005.04     2031.37     22.78 o 
   2   9   1      656.34      584.56      5.74 o 
   3   9   1      760.84      765.47     45.94 o 
   4   9   1     1421.31     1239.61      9.99 o 
   5   9   1      681.82      595.09     23.90 o 
   6   9   1      473.11      445.95      8.22 o 
   7   9   1      112.39      108.29     10.83 o 
  -7  10   1       50.83       42.15      9.34 o 
  -6  10   1       56.48      203.93      5.23 o 
  -5  10   1      112.92       89.30      3.17 o 
  -4  10   1       84.39       84.24      4.11 o 
  -3  10   1      200.83      187.93      3.40 o 
  -2  10   1       25.91       27.82      2.24 o 
  -1  10   1      130.56      119.52      3.73 o 
   0  10   1       19.34       21.66      1.58 o 
   1  10   1        5.28        7.80      0.96 o 
   2  10   1       66.06       71.71      3.73 o 
   3  10   1        4.91        0.00      1.76 o 
   4  10   1      185.08      160.68     17.55 o 
   5  10   1        3.29        6.04      4.48 o 
   6  10   1      221.52      220.36      5.98 o 
   7  10   1        0.40       -0.75      1.06 o 
  -7  11   1       18.71       17.18      1.49 o 
  -6  11   1      693.81      732.05      8.96 o 
  -5  11   1      109.50       98.81      4.48 o 
  -4  11   1     1303.65     1300.99      9.76 o 
  -3  11   1      105.12      113.84      3.73 o 
  -2  11   1     3606.30     3498.53     35.86 o 
  -1  11   1      727.90      835.88     11.20 o 
   0  11   1     2926.40     3321.33     20.92 o 
   1  11   1     1027.54     1133.27     31.00 o 
   2  11   1     2882.98     2781.36     63.12 o 
   3  11   1      171.27      178.86     16.06 o 
   4  11   1     2852.36     2620.71    130.72 o 
   5  11   1      114.62      109.10      3.40 o 
   6  11   1      961.22     1002.46     10.46 o 
  -5  12   1       56.81       47.18      4.11 o 
  -4  12   1        6.78       12.82      4.86 o 
  -3  12   1       72.08       54.45      4.86 o 
  -2  12   1        0.74        2.99      2.24 o 
  -1  12   1       73.92       71.71      4.48 o 
   0  12   1       22.48       26.99      1.73 o 
   1  12   1       83.20       95.58      8.22 o 
   2  12   1        6.44        5.70      1.87 o 
   3  12   1       49.41       46.61      3.73 o 
   4  12   1       15.03       22.55      3.36 o 
   5  12   1       17.10       21.97      5.98 o 
   6  12   1       29.58       40.34      2.99 o 
  -6  13   1     1194.52     1298.27      8.22 o 
  -5  13   1     1037.56     1052.30     54.90 o 
  -4  13   1     2411.61     2372.76     50.05 o 
  -3  13   1     1138.77     1060.58     12.33 o 
  -2  13   1     5374.50     4928.54    110.93 o 
  -1  13   1     2146.23     2044.64     56.77 o 
   0  13   1     5124.52     5510.33    138.94 o 
   1  13   1     2443.12     2654.06     19.42 o 
   2  13   1     4885.01     4320.36     61.63 o 
   3  13   1     1256.78     1177.64     29.51 o 
   4  13   1     4500.08     4349.74     27.64 o 
   5  13   1      947.75      963.12     66.86 o 
  -5  14   1       34.37       27.64      2.24 o 
  -4  14   1       12.68       11.20      2.24 o 
  -3  14   1        2.83        1.49      2.24 o 
  -2  14   1        5.88        5.55      1.79 o 
  -1  14   1       20.14       22.41      2.99 o 
   0  14   1       15.58       17.18      2.11 o 
   1  14   1      122.67      126.66     12.33 o 
   2  14   1        6.15        5.98      2.24 o 
   3  14   1      208.30      171.81      5.98 o 
   4  14   1       16.87       12.70      2.24 o 
   5  14   1      189.34      170.31      4.48 o 
  -5  15   1       60.53       58.27      2.24 o 
  -4  15   1        1.99        8.35      2.61 o 
  -3  15   1      326.44      278.26      8.59 o 
  -2  15   1       29.81       55.37      2.33 o 
  -1  15   1      162.18      138.69      4.11 o 
   0  15   1       24.47        9.71      1.58 o 
   1  15   1       81.48       84.09      5.98 o 
   2  15   1       28.94       22.63      2.24 o 
   3  15   1      152.13      140.43      5.23 o 
   4  15   1        1.75        6.72      2.24 o 
   5  15   1        8.99       11.20      1.49 o 
  -4  16   1        2.30        1.12      1.87 o 
  -3  16   1        0.44        2.09      1.24 o 
  -2  16   1        0.59        1.49      1.58 o 
  -1  16   1        1.02        2.24      1.58 o 
   0  16   1        1.80        0.75      2.24 o 
   1  16   1        2.92        2.24      1.58 o 
   2  16   1        7.55        5.60      1.58 o 
   3  16   1        2.15        3.73      1.58 o 
   4  16   1        3.58        3.16      2.24 o 
  -3  17   1      303.36      269.38      4.86 o 
  -2  17   1      462.43      467.81     23.90 o 
  -1  17   1      621.05      561.16      9.71 o 
   0  17   1      406.09      409.27      5.00 o 
   1  17   1      632.48      572.13     26.14 o 
   2  17   1      488.70      472.26      5.00 o 
   3  17   1      232.21      199.31      2.87 o 
  -2  18   1        5.97        7.12      1.06 o 
  -1  18   1        2.48        2.24      0.86 o 
   0  18   1        7.72        5.23      1.06 o 
   1  18   1       19.27       17.96      2.99 o 
   2  18   1        1.79        1.24      0.86 o 
  -8   0   2      857.44      835.88      9.71 o 
  -7   0   2      887.67      873.23     11.95 o 
  -6   0   2      831.92      785.09     11.20 o 
  -5   0   2     3468.85     3936.06     97.11 o 
  -4   0   2     9494.51     9952.18     30.63 o 
  -3   0   2     5770.28     6056.53    210.28 o 
  -2   0   2    23299.13    22472.51     92.63 o 
  -1   0   2    10901.24    11731.44    615.52 o 
   1   0   2    23068.42    22169.98     84.41 o 
   3   0   2    13942.41    15751.30    661.46 o 
   4   0   2    12495.58    12208.84     32.87 o 
   5   0   2     3219.70     3711.25     26.89 o 
   6   0   2     2519.16     2409.47     43.70 o 
   7   0   2     2719.08     2608.50     19.42 o 
   8   0   2     2562.63     2453.87     14.94 o 
  -8   1   2       85.08       69.20      2.64 o 
  -7   1   2        1.33        2.24      2.11 o 
  -6   1   2      160.70      266.93      8.22 o 
  -5   1   2        0.24        0.75      1.58 o 
  -4   1   2      257.69      227.09      5.23 o 
  -3   1   2        0.58        1.94      0.67 o 
  -2   1   2      239.52      226.41      6.35 o 
  -1   1   2        2.19        1.87      0.53 o 
   0   1   2        0.10        0.06      0.74 o 
   1   1   2        0.74        1.49      0.33 o 
   2   1   2      205.17      202.56      1.15 o 
   3   1   2       34.69       35.58      1.09 o 
   4   1   2      147.21      145.91      6.35 o 
   5   1   2       47.12       44.32      1.73 o 
   6   1   2       58.59      154.02      7.16 o 
   7   1   2       40.79       38.10      2.64 o 
   8   1   2       15.71       17.00      1.79 o 
  -8   2   2      921.17      949.43      9.71 o 
  -7   2   2       68.05       53.05      2.64 o 
  -6   2   2      753.29      708.61      7.65 o 
  -5   2   2       87.61      127.02      2.38 o 
  -4   2   2     7284.47     6749.82     26.14 o 
  -3   2   2     3351.25     3850.47     19.05 o 
  -2   2   2    14860.04    14232.42    209.53 o 
  -1   2   2    17124.67    17042.02    323.82 o 
   0   2   2     1383.72     1548.29     99.72 o 
   1   2   2    10910.01    10148.61    155.00 o 
   2   2   2    12869.83    12030.96     63.71 o 
   3   2   2     3266.18     3614.92     34.36 o 
   4   2   2     2091.49     1940.37     54.90 o 
   5   2   2     1875.37     2092.66     26.74 o 
   6   2   2       16.96       13.65      1.39 o 
   7   2   2       96.78       82.56      3.17 o 
   8   2   2      236.69      281.62      5.23 o 
  -8   3   2      157.59      130.72      3.73 o 
  -7   3   2        6.71        6.83      1.54 o 
  -6   3   2      230.37      239.72      8.59 o 
  -5   3   2        9.78       10.17      1.00 o 
  -4   3   2      310.80      314.35      8.59 o 
  -3   3   2       52.50       48.60      1.58 o 
  -2   3   2      312.52      321.51      2.00 o 
  -1   3   2       67.89       62.06      1.10 o 
   0   3   2        1.83        8.22      0.75 o 
   1   3   2       23.03       16.43      0.50 o 
   2   3   2      242.57      230.98      1.75 o 
   3   3   2        2.31        2.61      0.61 o 
   4   3   2      294.83      273.82      3.94 o 
   5   3   2        9.55       49.75      3.24 o 
   6   3   2      229.80      249.52      4.75 o 
   7   3   2        8.69       13.09      2.24 o 
   8   3   2      139.95      105.33      3.73 o 
  -8   4   2      177.99      216.33     15.31 o 
  -7   4   2        0.29        8.32      1.54 o 
  -6   4   2        9.75       11.25      2.11 o 
  -5   4   2       28.40       39.49      3.43 o 
  -4   4   2     2283.68     2300.97     27.27 o 
  -3   4   2      561.50      649.56      5.60 o 
  -2   4   2     1787.04     1785.56     24.28 o 
  -1   4   2     4298.57     4421.08      8.45 o 
   0   4   2     3299.35     3320.38     11.20 o 
   1   4   2      870.83      897.79     11.20 o 
   2   4   2     1952.47     2051.11     19.95 o 
   3   4   2      139.37      143.44      2.16 o 
   4   4   2      483.75      459.66      5.23 o 
   5   4   2      148.56      137.83      2.24 o 
   6   4   2       55.92       56.81      2.64 o 
   7   4   2       98.99      100.51      3.17 o 
   8   4   2      125.32      140.43      3.73 o 
  -8   5   2        2.55        7.59      3.36 o 
  -7   5   2       19.66       22.62      5.98 o 
  -6   5   2       20.71       50.15      4.86 o 
  -5   5   2       30.83       81.89      2.87 o 
  -4   5   2       77.16       67.28      4.48 o 
  -3   5   2      100.41       88.15      2.11 o 
  -2   5   2       94.07      107.18      3.10 o 
  -1   5   2       73.84       63.32      0.96 o 
   0   5   2        3.49        5.05      0.66 o 
   1   5   2       61.63       58.35      2.24 o 
   2   5   2       63.84       58.42      1.73 o 
   3   5   2       36.48       34.06      1.12 o 
   4   5   2       83.39       65.86      3.73 o 
   5   5   2       59.97       53.94      1.75 o 
   6   5   2       42.30      122.08      3.24 o 
   7   5   2       30.54       31.76      4.86 o 
   8   5   2       10.77        6.72      1.49 o 
  -8   6   2      410.49      403.38      5.23 o 
  -7   6   2      117.68      120.74     10.08 o 
  -6   6   2       93.95       97.11      4.48 o 
  -5   6   2      563.21      547.92      6.34 o 
  -4   6   2     2121.49     2055.12     16.43 o 
  -3   6   2      361.62      333.95      4.23 o 
  -2   6   2     2403.63     2180.00     11.20 o 
  -1   6   2      550.63      671.50     21.66 o 
   0   6   2        2.15       26.91      1.06 o 
   1   6   2     3896.63     3870.36    122.13 o 
   2   6   2     3992.63     4035.81     19.05 o 
   3   6   2     1318.09     1342.25     14.94 o 
   4   6   2     1419.70     1557.13    143.05 o 
   5   6   2      238.27      244.88      3.83 o 
   6   6   2      151.69      143.24     11.58 o 
   7   6   2      492.34      474.60     11.20 o 
   8   6   2      714.88      700.68      6.72 o 
  -7   7   2       70.19       50.24      7.47 o 
  -6   7   2       69.15       55.28      3.73 o 
  -5   7   2      111.48      102.75      3.17 o 
  -4   7   2      108.66       86.86      7.10 o 
  -3   7   2      180.49      175.90      4.31 o 
  -2   7   2       48.32       43.35      4.11 o 
  -1   7   2       50.02       51.36      1.09 o 
   0   7   2        7.70        5.00      0.86 o 
   1   7   2       40.02       37.99      1.56 o 
   2   7   2       83.17       76.19      1.94 o 
   3   7   2       17.72       15.53      1.09 o 
   4   7   2       96.67       75.45      3.73 o 
   5   7   2       29.34       20.60      2.11 o 
   6   7   2       31.21       79.95      5.98 o 
   7   7   2        5.77       10.07      2.61 o 
  -7   8   2       29.18       24.01      1.79 o 
  -6   8   2       36.97       37.35      3.73 o 
  -5   8   2        1.35        2.99      1.58 o 
  -4   8   2     1883.16     1939.36     61.25 o 
  -3   8   2      217.68      299.62      5.98 o 
  -2   8   2     1509.65     1215.86     42.95 o 
  -1   8   2     1224.21     1612.66     21.29 o 
   1   8   2      153.82      227.40      3.40 o 
   2   8   2     1174.34     1021.74      7.36 o 
   3   8   2      483.45      612.98      9.34 o 
   4   8   2      221.84      198.70      6.72 o 
   5   8   2      578.32      530.46      6.81 o 
   6   8   2      136.85      121.76      4.48 o 
   7   8   2       51.02       40.46      2.24 o 
  -7   9   2       95.14       69.75      9.34 o 
  -6   9   2        2.51       21.66      2.99 o 
  -5   9   2      156.15      133.45     14.57 o 
  -4   9   2       11.32        9.42      2.40 o 
  -3   9   2      246.59      235.30      5.98 o 
  -2   9   2       27.96       26.89      1.58 o 
  -1   9   2       77.65       80.18      4.48 o 
   0   9   2       36.26       28.48      1.29 o 
   1   9   2        7.51        7.29      0.86 o 
   2   9   2       21.58       19.77      1.68 o 
   3   9   2       42.53       32.87      2.99 o 
   4   9   2       25.92       19.16      1.79 o 
   5   9   2      113.82       87.60      7.10 o 
   6   9   2       18.63       56.77      3.73 o 
   7   9   2       58.34       52.69      7.47 o 
  -7  10   2       25.06       20.14      2.61 o 
  -6  10   2      191.32      182.27      5.23 o 
  -5  10   2      341.43      322.52      7.84 o 
  -4  10   2     2491.58     2459.61     14.23 o 
  -3  10   2      304.90      309.10      3.83 o 
  -2  10   2     3388.66     3069.39     18.67 o 
  -1  10   2      358.00      458.65      7.47 o 
   0  10   2      958.30     1047.04      7.65 o 
   1  10   2     1714.64     1930.49     10.98 o 
   2  10   2     3977.74     4043.47     24.65 o 
   3  10   2      486.44      501.69     17.18 o 
   4  10   2     1519.18     1353.06     79.55 o 
   5  10   2       57.51       54.16      2.64 o 
   6  10   2      143.46      140.43      4.48 o 
   7  10   2      166.05      173.70     11.58 o 
  -6  11   2       33.90       83.66      3.73 o 
  -5  11   2       40.23       34.19      2.68 o 
  -4  11   2       11.43       15.54      2.11 o 
  -3  11   2      101.84       72.23      6.35 o 
  -2  11   2        0.43        1.39      1.87 o 
  -1  11   2       40.60       39.59      2.99 o 
   0  11   2       18.42       23.16      2.24 o 
   1  11   2       13.71       14.65      2.11 o 
   2  11   2       43.38       39.35      7.47 o 
   3  11   2        6.32       14.64      3.36 o 
   4  11   2       63.07       76.97     25.77 o 
   5  11   2        4.38        5.12      4.48 o 
   6  11   2       45.78       85.90      3.73 o 
  -6  12   2      335.40      368.31      3.94 o 
  -5  12   2      215.90      199.90      4.11 o 
  -4  12   2     2268.67     2267.44     57.14 o 
  -3  12   2      277.39      245.06     10.08 o 
  -2  12   2     2535.37     2402.99     13.99 o 
  -1  12   2      382.15      449.69      8.96 o 
   0  12   2      601.79      678.19      7.34 o 
   1  12   2     1399.86     1637.41     15.69 o 
   2  12   2     3045.60     2948.97     53.41 o 
   3  12   2      510.97      453.25     19.80 o 
   4  12   2     1542.19     1531.25     91.13 o 
   5  12   2       37.16       31.92      7.10 o 
   6  12   2      246.63      262.94      4.48 o 
  -5  13   2       14.12       37.69     18.67 o 
  -4  13   2        8.69       20.31      9.71 o 
  -3  13   2        0.32       -2.67      2.99 o 
  -2  13   2       24.89       20.14      2.61 o 
  -1  13   2        6.54       13.34      2.11 o 
   0  13   2       28.17       26.74      2.08 o 
   1  13   2      113.58      106.82      4.48 o 
   2  13   2       22.49       20.17      2.99 o 
   3  13   2      254.87      194.96      6.72 o 
   4  13   2        7.12        8.22      2.99 o 
   5  13   2      166.98      179.29     16.81 o 
  -5  14   2      287.81      277.13      5.23 o 
  -4  14   2     2136.73     2152.96     22.78 o 
  -3  14   2      253.12      233.06      4.47 o 
  -2  14   2     2996.54     2657.44     14.76 o 
  -1  14   2      207.63      198.58      4.48 o 
   0  14   2     1265.27     1305.00     14.19 o 
   1  14   2      655.20      709.64     10.46 o 
   2  14   2     2965.93     2765.37     22.41 o 
   3  14   2      225.77      206.17      6.72 o 
   4  14   2     1184.13     1139.16     13.45 o 
   5  14   2       12.36       15.69      2.24 o 
  -5  15   2       27.31       30.63      2.24 o 
  -4  15   2        6.79        4.11      1.58 o 
  -3  15   2        1.23        2.99      1.58 o 
  -2  15   2        8.36        6.76      1.58 o 
  -1  15   2        0.13       -0.37      1.58 o 
   0  15   2        0.07       -2.24      2.24 o 
   1  15   2       31.66       27.40      2.34 o 
   2  15   2        0.85        0.00      2.24 o 
   3  15   2       92.28       79.93      3.73 o 
   4  15   2        3.94        2.99      2.24 o 
   5  15   2       48.44       53.04      2.24 o 
  -4  16   2      428.98      480.00      5.60 o 
  -3  16   2       35.88       38.19      3.36 o 
  -2  16   2      427.84      482.04     21.66 o 
  -1  16   2      100.22       96.23      4.86 o 
   0  16   2        1.76       17.18      2.24 o 
   1  16   2        1.50        6.50      1.36 o 
   2  16   2      377.06      425.76      5.53 o 
   3  16   2        2.31        1.94      1.24 o 
   4  16   2       93.39      106.66      5.23 o 
  -3  17   2        0.29       -1.12      1.12 o 
  -2  17   2       23.21       21.35      1.58 o 
  -1  17   2        0.47        1.34      1.24 o 
   0  17   2        6.44        5.83      1.09 o 
   1  17   2       13.39       12.74      1.58 o 
   2  17   2        3.54        3.36      1.12 o 
   3  17   2       43.95       51.19      1.58 o 
  -2  18   2       32.60       32.87      1.49 o 
  -1  18   2      127.75      149.85      2.33 o 
   0  18   2      149.11      158.01      2.64 o 
   1  18   2        1.67        6.37      1.06 o 
   2  18   2       21.77       20.17      1.49 o 
  -8   1   3      471.60      479.97      4.75 o 
  -7   1   3      259.73      272.65      4.75 o 
  -6   1   3     2381.59     2281.56     14.20 o 
  -5   1   3        1.22        4.35      1.55 o 
  -4   1   3     4441.33     4608.02     31.37 o 
  -3   1   3      507.10      427.29      4.23 o 
  -2   1   3     3517.17     3600.48      8.09 o 
  -1   1   3      117.89      100.47      1.06 o 
   1   1   3      840.39      907.63     11.21 o 
   2   1   3     8683.44     8931.33     86.17 o 
   3   1   3        3.11        5.12      0.61 o 
   4   1   3     2579.47     2623.70     51.54 o 
   5   1   3       12.51       11.19      2.11 o 
   6   1   3     2499.26     2480.38     48.09 o 
   7   1   3       30.75       34.82      2.33 o 
   8   1   3      708.11      760.63     11.95 o 
  -8   2   3        3.86        0.75      2.24 o 
  -7   2   3        6.95        6.27      1.54 o 
  -6   2   3       11.38       11.80      1.73 o 
  -5   2   3       18.04       99.35      2.87 o 
  -4   2   3        4.40       11.20      2.24 o 
  -3   2   3       24.01       21.66      1.06 o 
  -2   2   3       19.84       28.61      0.56 o 
  -1   2   3       25.85       27.81      0.50 o 
   0   2   3        6.56       11.95      0.75 o 
   1   2   3        1.64       10.36      0.54 o 
   2   2   3       29.31       38.27      0.86 o 
   3   2   3        1.10        2.80      0.66 o 
   4   2   3        4.81        8.22      2.24 o 
   5   2   3        7.68       36.26      2.11 o 
   6   2   3        2.73       22.15      1.34 o 
   7   2   3       10.82       10.21      2.11 o 
   8   2   3        0.02        0.00      2.24 o 
  -8   3   3       58.76       67.23      2.99 o 
  -7   3   3      845.73      867.21     16.81 o 
  -6   3   3      897.55      853.03     17.93 o 
  -5   3   3     1237.87     1208.76     13.45 o 
  -4   3   3     1733.36     1651.70     12.70 o 
  -3   3   3     8770.53     8333.70     72.08 o 
  -2   3   3     1095.70     1092.76      8.63 o 
  -1   3   3    14289.97    12420.24     78.43 o 
   0   3   3    12067.91    11734.50     81.42 o 
   1   3   3     9043.75     8737.28     64.61 o 
   2   3   3     6293.19     6298.50     34.94 o 
   3   3   3     4859.86     4641.14     35.11 o 
   4   3   3     1824.39     1795.26     25.40 o 
   5   3   3     1055.63     1066.04     25.77 o 
   6   3   3     1710.16     1685.16     10.67 o 
   7   3   3      283.39      275.00      5.31 o 
   8   3   3      308.66      335.40      5.23 o 
  -8   4   3       10.37        8.73      1.24 o 
  -7   4   3        0.23        2.24      1.29 o 
  -6   4   3       40.11       31.54      2.33 o 
  -5   4   3        4.11        7.51      1.19 o 
  -4   4   3       16.57       14.98      1.58 o 
  -3   4   3        4.97        6.36      0.80 o 
  -2   4   3       44.38       44.80      1.40 o 
  -1   4   3       15.49       12.49      0.48 o 
   0   4   3       11.05       10.46      0.75 o 
   1   4   3        3.73        3.52      0.43 o 
   2   4   3       53.68       44.33      0.98 o 
   3   4   3        1.94        1.87      0.61 o 
   4   4   3        1.90        4.23      2.61 o 
   5   4   3        0.11       21.38      5.60 o 
   7   4   3        8.33       10.84      2.11 o 
   8   4   3        0.06        1.49      1.49 o 
  -8   5   3      316.33      366.24     22.04 o 
  -7   5   3      226.65      239.97     11.58 o 
  -6   5   3     1934.94     1916.64     16.06 o 
  -5   5   3        0.43        7.24      1.29 o 
  -4   5   3     3303.45     3266.53    126.62 o 
  -3   5   3      119.68      118.78      2.64 o 
  -2   5   3     3112.30     3319.69     14.57 o 
  -1   5   3        3.79       10.36      0.68 o 
   0   5   3    12827.25    12908.58     75.78 o 
   1   5   3      648.85      691.13     13.45 o 
   2   5   3     6168.34     5982.67     37.74 o 
   3   5   3       25.47       25.71      1.83 o 
   4   5   3     1573.58     1601.47     20.54 o 
   5   5   3        7.76       10.85      1.19 o 
   6   5   3     1603.35     1529.80     10.82 o 
   7   5   3        7.38        9.03      1.58 o 
   8   5   3      339.61      363.04      5.23 o 
  -8   6   3        1.61        2.24      1.49 o 
  -7   6   3      124.40      133.07     24.65 o 
  -6   6   3       13.94       20.17      2.99 o 
  -5   6   3      229.50      244.45      6.72 o 
  -4   6   3        2.39        4.48      1.58 o 
  -3   6   3      239.99      234.17     13.07 o 
  -2   6   3       27.57       31.47      1.08 o 
  -1   6   3      143.78      135.47      5.98 o 
   0   6   3        2.15        2.20      0.52 o 
   1   6   3       36.74       32.94      1.22 o 
   2   6   3      123.36      114.16      1.65 o 
   3   6   3      105.19      115.55      2.26 o 
   4   6   3       50.03       48.95      2.11 o 
   5   6   3       84.47       75.45      2.87 o 
   6   6   3       40.23      100.60      9.34 o 
   7   6   3       49.53       48.51     10.46 o 
  -7   7   3      211.95      214.93     15.69 o 
  -6   7   3     1114.77     1104.80     13.45 o 
  -5   7   3       67.57       75.63      3.73 o 
  -4   7   3     1864.68     2024.49      9.63 o 
  -3   7   3      779.33      809.84     21.29 o 
  -2   7   3     2166.95     2326.88     12.70 o 
  -1   7   3      772.43      781.24     52.29 o 
   0   7   3     9079.70     8879.24     65.74 o 
   1   7   3       18.32       40.00      6.25 o 
   2   7   3     4553.06     4259.16     14.23 o 
   3   7   3      163.42      201.78     11.11 o 
   4   7   3     1120.01     1183.98     14.19 o 
   5   7   3       11.36       17.72      1.79 o 
   6   7   3     1149.64     1181.68     96.36 o 
   7   7   3        5.08        7.47      1.58 o 
  -7   8   3       21.44       14.65      1.58 o 
  -6   8   3       29.11       29.88      2.99 o 
  -5   8   3       92.02       89.27      3.17 o 
  -4   8   3       10.21        9.14      1.54 o 
  -3   8   3      135.97      113.93      2.87 o 
  -2   8   3       13.65       10.21      1.12 o 
  -1   8   3      115.64      113.95      4.48 o 
   0   8   3        0.01        0.25      0.86 o 
   1   8   3        7.66        7.34      0.86 o 
   2   8   3      123.85      107.11      2.16 o 
   3   8   3       38.96       32.84      3.36 o 
   4   8   3       82.09       55.28      3.73 o 
   5   8   3       20.67       35.62     14.57 o 
   6   8   3       41.12       64.24      3.73 o 
   7   8   3        8.82       21.99      9.34 o 
  -7   9   3      253.67      235.79     16.06 o 
  -6   9   3      889.06      877.72     11.20 o 
  -5   9   3      358.40      438.84     32.87 o 
  -4   9   3     1636.70     1559.27     21.66 o 
  -3   9   3     2368.38     2525.46     73.21 o 
  -2   9   3     2370.53     2398.59     17.18 o 
  -1   9   3     4096.96     4252.63     96.74 o 
   0   9   3     8182.94     8032.59     66.86 o 
   1   9   3     2131.11     2257.48     12.70 o 
   2   9   3     5093.50     4696.38     15.85 o 
   3   9   3     1454.37     1471.57     15.69 o 
   4   9   3     1669.57     1432.73     16.43 o 
   5   9   3      287.63      264.78      5.00 o 
   6   9   3     1252.80     1151.86     12.70 o 
   7   9   3       72.60       67.30      2.24 o 
  -7  10   3       31.07       33.53      6.72 o 
  -6  10   3        5.21        6.72      2.99 o 
  -5  10   3       59.13       58.44      2.95 o 
  -4  10   3        1.71        5.23      2.11 o 
  -3  10   3       53.36       53.62      2.33 o 
  -2  10   3        1.88        2.69      1.54 o 
  -1  10   3       67.43       57.52      2.99 o 
   0  10   3        0.86        2.24      0.96 o 
   1  10   3       14.82       17.69      1.29 o 
   2  10   3       33.00       29.88      2.99 o 
   3  10   3        0.09        0.00      2.24 o 
   4  10   3        7.32        6.76      1.58 o 
   5  10   3        7.00        9.86      5.60 o 
   6  10   3        2.09       59.01      3.73 o 
   7  10   3       16.75       14.48      3.73 o 
  -6  11   3     1098.05     1168.36     38.84 o 
  -5  11   3      263.53      283.02      4.03 o 
  -4  11   3     1516.03     1545.73     12.33 o 
  -3  11   3     1294.94     1261.61     19.80 o 
  -2  11   3     1797.94     1850.29     14.19 o 
  -1  11   3     1456.54     1527.70     36.23 o 
   0  11   3     5091.17     5377.28     39.22 o 
   1  11   3      607.53      677.52      9.71 o 
   2  11   3     2896.77     2735.19     14.52 o 
   3  11   3      626.06      696.87     22.04 o 
   4  11   3     1203.42     1102.45     53.41 o 
   5  11   3       98.72      115.12     20.54 o 
   6  11   3     1217.40     1234.03     11.20 o 
  -6  12   3        3.78       12.54      1.87 o 
  -5  12   3       19.86       21.66      1.40 o 
  -4  12   3       13.22       18.10      5.23 o 
  -3  12   3       25.60       19.41      2.61 o 
  -2  12   3        7.39        5.98      1.79 o 
  -1  12   3       37.75       33.68      2.11 o 
   0  12   3        0.54        0.85      1.79 o 
   1  12   3       14.07       19.42      2.99 o 
   2  12   3        7.69        8.12      2.99 o 
   3  12   3        3.74        5.98      2.24 o 
   4  12   3        2.23        2.24      1.58 o 
   5  12   3        6.10        7.12      1.58 o 
   6  12   3        0.02        5.98      1.49 o 
  -5  13   3       15.34       17.36      2.15 o 
  -4  13   3      981.37      977.16     21.29 o 
  -3  13   3      562.91      531.32     17.55 o 
  -2  13   3     1301.79     1310.39     64.24 o 
  -1  13   3      847.99      763.33      8.17 o 
   0  13   3     3505.52     3628.65     85.90 o 
   1  13   3      536.15      517.67      9.71 o 
   2  13   3     2074.14     2183.19    240.16 o 
   3  13   3      581.29      571.45     10.46 o 
   4  13   3      913.53      900.87     12.70 o 
   5  13   3      162.16      176.49      5.23 o 
  -5  14   3        3.05        2.24      1.49 o 
  -4  14   3       15.32       18.54      1.40 o 
  -3  14   3        4.16        2.31      1.40 o 
  -2  14   3       26.56       21.45      1.73 o 
  -1  14   3       25.11       22.13      2.22 o 
   0  14   3        8.89        9.71      2.24 o 
   1  14   3       61.76       73.95      3.73 o 
   2  14   3       36.51       24.65      2.99 o 
   3  14   3       65.49       52.29      3.73 o 
   4  14   3       10.30        9.71      2.24 o 
   5  14   3       73.90       76.94      2.99 o 
  -5  15   3       78.99       79.93      2.24 o 
  -4  15   3      780.56      799.01     52.29 o 
  -3  15   3      613.94      556.97     10.83 o 
  -2  15   3     1002.94      917.19      8.96 o 
  -1  15   3      535.52      574.63      9.71 o 
   0  15   3     2444.47     2544.26     19.42 o 
   1  15   3      223.95      276.77      4.47 o 
   2  15   3     1347.69     1265.40     14.19 o 
   3  15   3      205.38      202.43      5.98 o 
   4  15   3      628.96      603.57      8.22 o 
   5  15   3        6.25       12.70      1.49 o 
  -4  16   3       25.32       28.39      2.24 o 
  -3  16   3       54.93       48.33      2.61 o 
  -2  16   3       19.56       13.17      1.58 o 
  -1  16   3        0.67        0.75      1.58 o 
   0  16   3        2.02        0.00      1.58 o 
   1  16   3       42.72       49.07      2.61 o 
   2  16   3        3.31        3.36      1.58 o 
   3  16   3      105.47       94.41      5.23 o 
   4  16   3       30.96       26.57      1.58 o 
  -3  17   3      149.53      129.98      3.73 o 
  -2  17   3      241.36      250.99      5.23 o 
  -1  17   3       80.91       73.27      2.24 o 
   0  17   3      705.26      813.86     15.31 o 
   1  17   3       25.80       22.22      5.23 o 
   2  17   3      290.89      297.60      6.72 o 
   3  17   3       97.87       79.96      4.86 o 
  -2  18   3        0.04        0.75      1.49 o 
  -1  18   3        6.71        6.35      1.49 o 
   0  18   3       10.82       10.76      2.61 o 
   1  18   3        5.47        3.73      1.49 o 
   2  18   3        0.10        0.00      1.49 o 
  -8   0   4      267.14      287.59      5.23 o 
  -7   0   4      178.55      184.51      5.98 o 
  -6   0   4     1338.89     1327.89     35.11 o 
  -5   0   4      313.44      348.59      6.35 o 
  -4   0   4       94.38       82.92      2.99 o 
  -3   0   4     2030.75     2177.48     12.70 o 
  -2   0   4      955.59     1055.50      6.72 o 
  -1   0   4     5087.71     5371.99     62.75 o 
   0   0   4     6164.72     6264.50    122.51 o 
   1   0   4     3223.67     3693.72     39.22 o 
   3   0   4     2793.53     3169.98    130.72 o 
   4   0   4      990.44      988.27     10.46 o 
   5   0   4     2478.45     2657.16    126.99 o 
   6   0   4     1354.31     1319.38     35.11 o 
   7   0   4      510.25      545.30      8.96 o 
   8   0   4      104.14      126.24      3.73 o 
  -8   1   4        0.99        1.49      1.58 o 
  -7   1   4       29.92       21.35      2.11 o 
  -5   1   4       70.32       72.86      2.16 o 
  -4   1   4        0.31        0.75      1.06 o 
  -3   1   4      101.52      100.87      2.11 o 
  -2   1   4        5.88        2.99      0.43 o 
  -1   1   4       33.99       36.47      0.53 o 
   0   1   4        1.41        2.67      0.53 o 
   1   1   4       38.09       41.93      0.98 o 
   2   1   4       16.73       15.45      0.58 o 
   3   1   4      158.13      163.97      2.64 o 
   4   1   4       20.93       17.21      1.58 o 
   5   1   4      106.89       92.17      2.87 o 
   6   1   4       28.58       19.48      1.64 o 
   7   1   4       47.18       42.23      2.11 o 
   8   1   4       21.49       12.70      2.24 o 
  -8   2   4       46.04       52.29      2.99 o 
  -7   2   4      353.64      362.29      5.28 o 
  -6   2   4      384.72      384.72      4.11 o 
  -5   2   4      718.65      780.22      5.74 o 
  -4   2   4      336.24      380.97      6.72 o 
  -3   2   4     3259.99     3372.48     25.02 o 
  -1   2   4     3487.50     3442.04     11.43 o 
   0   2   4        2.79       13.24      3.36 o 
   1   2   4     1248.14     1236.52      4.67 o 
   2   2   4     2052.10     2272.98     14.18 o 
   3   2   4     2360.44     2552.39     29.88 o 
   4   2   4      528.27      546.05      8.22 o 
   5   2   4     1533.55     1585.91     10.56 o 
   6   2   4     1269.50     1302.82     15.02 o 
   7   2   4       53.79       70.14      1.87 o 
   8   2   4      162.00      177.78      3.73 o 
  -8   3   4       55.75       53.78      2.24 o 
  -7   3   4        3.67        8.99      1.94 o 
  -6   3   4      110.12      175.11      4.10 o 
  -5   3   4        6.98       36.03     10.57 o 
  -4   3   4      131.55      112.97      4.48 o 
  -3   3   4        3.56        1.87      1.06 o 
  -2   3   4      187.94      175.96      2.39 o 
  -1   3   4        9.73       10.97      0.43 o 
   0   3   4       14.49       16.43      1.49 o 
   1   3   4        0.70        0.75      0.53 o 
   2   3   4      212.39      205.00      2.21 o 
   3   3   4        7.27        2.99      0.61 o 
   4   3   4      123.40      122.51      3.73 o 
   5   3   4        0.44       31.79      5.98 o 
   6   3   4       88.00       90.82      2.00 o 
   7   3   4        1.02        4.20      1.12 o 
   8   3   4       21.64       26.14      2.24 o 
  -8   4   4      433.34      448.20      5.98 o 
  -7   4   4      414.22      423.74      5.59 o 
  -6   4   4     1999.26     1994.26     12.40 o 
  -5   4   4      733.14      693.64      6.26 o 
  -4   4   4      736.06      693.34      9.71 o 
  -3   4   4     3037.87     2968.55     11.88 o 
  -2   4   4     3965.25     3952.54     11.58 o 
  -1   4   4     6330.32     5907.43    190.86 o 
   0   4   4    13092.61    12001.92     95.62 o 
   1   4   4     3303.50     3231.51      9.51 o 
   2   4   4      816.08      842.61      5.82 o 
   3   4   4     2767.64     2827.08     10.21 o 
   4   4   4     2134.88     2103.53     15.69 o 
   5   4   4     1917.00     1879.58     31.75 o 
   6   4   4     1893.02     1862.31     14.60 o 
   7   4   4      254.44      263.40      4.86 o 
   8   4   4      171.42      188.24      3.73 o 
  -8   5   4       85.94       72.46      2.24 o 
  -7   5   4        0.06        0.00      1.58 o 
  -6   5   4      198.33      258.85      4.75 o 
  -5   5   4        0.04        0.50      1.19 o 
  -4   5   4      280.21      253.61     13.82 o 
  -3   5   4        2.05        1.49      1.06 o 
  -2   5   4      276.90      268.00      2.87 o 
  -1   5   4       10.93       13.77      0.75 o 
   0   5   4       25.71       23.90      1.06 o 
   1   5   4       70.94       65.08      1.21 o 
   2   5   4      347.07      354.62      5.24 o 
   3   5   4       58.32       57.82      1.37 o 
   4   5   4      250.09      254.08      3.94 o 
   5   5   4       75.45      142.58     34.29 o 
   6   5   4      171.91      159.60      5.17 o 
   7   5   4       34.78       48.33     15.69 o 
  -7   6   4      319.38      329.17     12.70 o 
  -6   6   4     1338.59     1249.72     14.19 o 
  -5   6   4      465.04      473.73      6.06 o 
  -4   6   4     1036.02      890.41     10.46 o 
  -3   6   4     1346.77     1416.81     26.89 o 
  -2   6   4     5101.92     5006.46    108.69 o 
  -1   6   4     1351.52     1469.84     10.83 o 
   0   6   4    12071.11    12380.61     91.02 o 
   1   6   4      230.43      239.92      2.61 o 
   2   6   4     1532.72     1459.43     16.06 o 
   3   6   4     1147.42     1257.42     17.55 o 
   4   6   4     2119.29     2083.78     87.02 o 
   5   6   4     1312.27     1345.45     14.94 o 
   6   6   4     1347.24     1290.98     27.27 o 
   7   6   4      222.30      215.45      8.22 o 
  -7   7   4       26.04       22.73      2.24 o 
  -6   7   4        3.82       48.55      3.73 o 
  -5   7   4       87.19       85.07      7.47 o 
  -4   7   4        3.50        2.24      2.29 o 
  -3   7   4      110.69       99.80      6.72 o 
  -2   7   4       15.29       11.20      1.49 o 
  -1   7   4      133.37      142.81      3.20 o 
   0   7   4       16.28       16.73      0.86 o 
   1   7   4       14.56       10.51      1.06 o 
   2   7   4       65.27       52.28      1.54 o 
   3   7   4       51.09       46.74      1.84 o 
   4   7   4       45.85       29.88      3.73 o 
   5   7   4       48.89       80.11     33.61 o 
   6   7   4       68.29       74.75      5.60 o 
   7   7   4       48.02       46.83      8.59 o 
  -7   8   4      560.32      557.11     25.77 o 
  -6   8   4      605.49      558.00      9.71 o 
  -5   8   4     1027.06     1017.69     88.89 o 
  -4   8   4       74.72       54.63      7.47 o 
  -3   8   4     3204.68     2952.66    131.84 o 
  -2   8   4     1220.23     1185.48     11.95 o 
  -1   8   4     6339.75     6170.71    227.09 o 
   0   8   4     5273.76     5475.53     20.17 o 
   1   8   4     3781.81     3516.04     16.71 o 
   2   8   4      416.50      406.41      4.15 o 
   3   8   4     2992.71     2788.58     13.17 o 
   4   8   4     1147.92     1003.96     13.45 o 
   5   8   4     1752.17     1557.43     11.58 o 
   6   8   4     1224.66     1157.09     13.45 o 
   7   8   4      202.00      211.76      3.40 o 
  -7   9   4        0.05        1.87      1.06 o 
  -6   9   4       30.87       82.17      4.48 o 
  -5   9   4        3.71        5.98      2.11 o 
  -4   9   4       25.67       22.55      3.36 o 
  -3   9   4        4.06        3.73      1.76 o 
  -2   9   4       20.35       18.21      2.24 o 
  -1   9   4       34.28       35.96      4.11 o 
   0   9   4       49.30       46.67      1.54 o 
   1   9   4       40.45       34.67      1.29 o 
   2   9   4       21.39       20.27      1.12 o 
   3   9   4        3.00        1.31      1.92 o 
   4   9   4        2.21        0.00      2.99 o 
   5   9   4        7.87       37.18     17.93 o 
   6   9   4        0.99        5.98      2.24 o 
   7   9   4        0.25        4.04      2.99 o 
  -7  10   4       98.15      101.64      2.24 o 
  -6  10   4     1307.84     1287.81     12.70 o 
  -5  10   4      223.91      214.26     14.57 o 
  -4  10   4      812.94      763.27      7.65 o 
  -3  10   4      998.73      967.99     17.55 o 
  -2  10   4     2601.71     2578.65     32.49 o 
  -1  10   4     1865.81     1921.26     14.94 o 
   0  10   4     5826.70     6039.06     18.49 o 
   1  10   4      919.67      933.22     11.95 o 
   2  10   4      965.74     1004.73     19.84 o 
   3  10   4     1225.62     1094.34     14.19 o 
   4  10   4     1271.41     1115.73     25.02 o 
   5  10   4      975.37      880.71     46.31 o 
   6  10   4      974.47      951.67     10.46 o 
   7  10   4       97.28      110.55      2.99 o 
  -6  11   4        0.00       58.27      2.99 o 
  -5  11   4        5.76        4.59      1.79 o 
  -4  11   4        0.66       -1.92      2.24 o 
  -3  11   4        2.66        2.88      1.87 o 
  -2  11   4        0.50        2.56      2.99 o 
  -1  11   4       40.80       43.04      2.05 o 
   0  11   4       19.64       23.18      2.11 o 
   1  11   4       66.79       61.25      2.64 o 
   2  11   4       12.17        9.80      2.99 o 
   3  11   4       26.78       24.11      2.24 o 
   4  11   4       12.33        6.76      1.58 o 
   5  11   4       34.27       47.31     14.94 o 
   6  11   4       14.22       17.93      2.24 o 
  -6  12   4      181.19      177.78      3.73 o 
  -5  12   4       44.30       43.95      2.79 o 
  -4  12   4       14.32       14.35      2.08 o 
  -3  12   4      204.72      187.83     14.19 o 
  -2  12   4      466.95      473.22     35.11 o 
  -1  12   4      474.15      518.54      6.59 o 
   0  12   4     2051.60     2072.53     12.93 o 
   1  12   4      114.69      130.72      5.23 o 
   2  12   4      136.08      149.03     19.80 o 
   3  12   4      210.22      185.25      6.72 o 
   4  12   4      363.05      340.65     16.81 o 
   5  12   4      310.25      288.45     10.46 o 
   6  12   4      464.11      509.45      5.98 o 
  -5  13   4       14.97       13.68      1.81 o 
  -4  13   4       30.97       34.02      2.37 o 
  -3  13   4       18.76       13.60      1.54 o 
  -2  13   4       21.32       19.09      1.54 o 
  -1  13   4       64.40       56.91      2.07 o 
   0  13   4        7.68        8.69      1.79 o 
   1  13   4       40.49       44.07      3.73 o 
   2  13   4        9.37        6.72      2.24 o 
   3  13   4        4.86        5.98      2.99 o 
   4  13   4       14.64       16.43      2.99 o 
   5  13   4        8.40        9.30      2.61 o 
  -5  14   4      559.63      580.41      6.72 o 
  -4  14   4       20.95       25.15      1.79 o 
  -3  14   4     1586.25     1425.50     15.69 o 
  -2  14   4      204.01      195.85      5.98 o 
  -1  14   4     2906.11     2688.15     41.08 o 
   0  14   4     1052.03     1071.93     13.45 o 
   1  14   4     2210.59     2326.13     19.42 o 
   2  14   4      109.10      124.12     12.33 o 
   3  14   4     2019.89     1905.58     17.93 o 
   4  14   4      413.45      394.41      7.47 o 
   5  14   4     1501.96     1588.85     12.70 o 
  -4  15   4       18.73       19.42      2.24 o 
  -3  15   4        0.05        0.37      1.58 o 
  -2  15   4       25.00       22.30      1.62 o 
  -1  15   4       16.59       17.42      1.79 o 
   0  15   4       31.70       34.36      2.99 o 
   1  15   4       28.70       25.11      1.54 o 
   2  15   4        1.14        1.87      2.61 o 
   3  15   4       22.10       20.92      2.99 o 
   4  15   4        0.29        1.49      2.24 o 
   5  15   4       40.62       42.58      2.24 o 
  -4  16   4      127.86      133.71      2.99 o 
  -3  16   4       79.24       72.46      2.99 o 
  -2  16   4      396.30      386.20      7.47 o 
  -1  16   4      204.41      197.95      5.23 o 
   0  16   4     1089.85     1177.38     30.63 o 
   1  16   4       46.85       54.60      6.72 o 
   2  16   4      105.98      109.68      2.99 o 
   3  16   4       84.27       94.39      2.61 o 
   4  16   4      190.15      183.09      3.73 o 
  -3  17   4        2.43        2.24      1.49 o 
  -2  17   4       10.21       11.95      2.24 o 
  -1  17   4       22.30       22.41      2.24 o 
   0  17   4       20.97       20.14      2.61 o 
   1  17   4       19.57       19.88      2.99 o 
   2  17   4        1.66        1.87      1.12 o 
   3  17   4        7.59        8.28      1.06 o 
  -2  18   4      550.31      525.41     23.16 o 
  -1  18   4      193.75      179.53      6.72 o 
   0  18   4     1286.14     1283.96     38.47 o 
   1  18   4       43.13       44.82      2.24 o 
   2  18   4      335.54      332.41      5.23 o 
  -8   1   5      135.67      165.83      3.73 o 
  -7   1   5       41.27       51.54      2.33 o 
  -6   1   5        4.47        6.38      1.00 o 
  -5   1   5     1115.45     1107.63      8.52 o 
  -4   1   5      255.58      211.64     17.93 o 
  -3   1   5      130.66      106.62      1.98 o 
  -2   1   5     1205.48     1309.15      7.84 o 
  -1   1   5     1194.56     1099.10     11.66 o 
   1   1   5     1767.45     1868.47     22.06 o 
   2   1   5      681.11      692.89      6.35 o 
   3   1   5      304.27      231.02      6.72 o 
   4   1   5      562.28      464.86     10.46 o 
   5   1   5      169.35      157.62      3.70 o 
   6   1   5        5.83        8.88      1.93 o 
   7   1   5       80.09       95.32      2.87 o 
   8   1   5      207.40      231.57      3.73 o 
  -8   2   5      107.38      103.83      2.99 o 
  -7   2   5        0.19        1.99      1.29 o 
  -6   2   5      155.08      204.65      2.99 o 
  -5   2   5        4.94       49.86     14.32 o 
  -4   2   5      175.69      176.29      4.48 o 
  -3   2   5        6.78        9.75      0.86 o 
  -2   2   5      121.75      125.20      1.96 o 
  -1   2   5       22.20       20.96      0.55 o 
   0   2   5        9.86       10.51      0.75 o 
   1   2   5        8.00        8.89      0.50 o 
   2   2   5      138.76      150.74      1.82 o 
   3   2   5       13.92       13.08      1.50 o 
   4   2   5      135.06      140.43      4.48 o 
   5   2   5        6.05        5.76      1.79 o 
   6   2   5      103.45      102.69      3.25 o 
   7   2   5        3.49        8.25      2.37 o 
   8   2   5       54.63       58.27      2.24 o 
  -8   3   5      461.31      484.80      5.98 o 
  -7   3   5      171.74      165.86      4.04 o 
  -6   3   5      116.79      115.52      2.91 o 
  -5   3   5     1489.19     1496.45     26.47 o 
  -4   3   5     1021.55      876.22     10.46 o 
  -3   3   5      511.68      453.54     17.55 o 
  -2   3   5     2208.17     2234.82      8.96 o 
  -1   3   5     2392.75     2243.71      6.81 o 
   1   3   5     4395.38     4434.54     11.09 o 
   2   3   5      528.50      515.92      4.64 o 
   3   3   5     1335.41     1220.97      9.34 o 
   4   3   5      404.87      327.93      6.72 o 
   5   3   5      761.35      728.75      6.87 o 
   6   3   5        2.30       13.85      1.09 o 
   7   3   5      360.26      345.73      4.74 o 
  -8   4   5       60.69       49.30      2.24 o 
  -7   4   5       47.20       50.19      6.72 o 
  -6   4   5      168.27      237.40      3.72 o 
  -5   4   5       78.71      103.81     14.04 o 
  -4   4   5      324.49      288.12     16.06 o 
  -3   4   5       98.51       87.40      2.11 o 
  -2   4   5      302.40      292.70      4.55 o 
  -1   4   5        1.29        2.11      0.37 o 
   0   4   5       31.69       35.11      1.06 o 
   1   4   5        6.96        7.49      0.61 o 
   2   4   5      535.00      512.88      4.47 o 
   3   4   5        0.43        0.75      1.06 o 
   4   4   5      548.92      519.91      8.22 o 
   5   4   5        5.33       58.55     13.45 o 
   6   4   5      320.73      337.06      4.97 o 
   7   4   5        1.28       39.78      7.10 o 
  -7   5   5      711.19      734.99     15.31 o 
  -6   5   5       61.21       77.87      2.87 o 
  -5   5   5     3578.27     3478.79     12.79 o 
  -4   5   5     1500.86     1491.34     46.69 o 
  -3   5   5     3858.92     3735.88     59.01 o 
  -2   5   5     4490.90     4782.53     75.07 o 
  -1   5   5     6956.55     6993.36     14.26 o 
   0   5   5      891.92      851.20      5.28 o 
   1   5   5     8961.01     9033.04     18.49 o 
   2   5   5     3822.56     3910.37     21.29 o 
   3   5   5     2973.26     2925.52     12.40 o 
   4   5   5     2151.22     2155.82     16.43 o 
   5   5   5     1432.34     1419.23     28.39 o 
   6   5   5      149.75      141.19      3.70 o 
   7   5   5      656.98      662.80     19.80 o 
  -7   6   5       12.80       16.65      5.23 o 
  -6   6   5       11.87       73.21      4.48 o 
  -5   6   5       21.80       64.72      3.17 o 
  -4   6   5       20.25       19.99      1.79 o 
  -3   6   5        4.71        8.22      1.06 o 
  -2   6   5       11.20        9.00      1.87 o 
  -1   6   5        4.61        1.79      0.63 o 
   0   6   5       29.32       33.14      1.29 o 
   1   6   5       59.93       59.39      1.58 o 
   2   6   5       80.92       72.73      1.73 o 
   3   6   5       69.42       65.02      2.65 o 
   4   6   5       97.84       83.49      4.11 o 
   5   6   5       24.11       61.45     30.63 o 
   6   6   5       82.53       64.88      4.11 o 
   7   6   5       10.81       24.34      8.59 o 
  -7   7   5      286.48      269.97      3.94 o 
  -6   7   5      453.33      451.93      8.96 o 
  -5   7   5     1498.35     1560.50     23.90 o 
  -4   7   5     3917.11     4089.35     35.86 o 
  -3   7   5      980.54      805.05     50.42 o 
  -2   7   5     9374.15     9131.59     21.11 o 
  -1   7   5     1315.37     1234.17      7.12 o 
   0   7   5     5472.01     5551.47     14.83 o 
   1   7   5     2488.53     2449.33     41.08 o 
   2   7   5     7538.37     7530.24     20.05 o 
   3   7   5      554.55      499.76      5.81 o 
   4   7   5     3703.52     3913.97     45.57 o 
   5   7   5      342.33      298.43     16.43 o 
   6   7   5      351.91      318.97     24.65 o 
   7   7   5      192.79      196.02     11.58 o 
  -7   8   5       70.76       61.37     13.45 o 
  -6   8   5        5.21       62.00      3.73 o 
  -5   8   5       96.13      125.12     21.29 o 
  -4   8   5       11.60        8.42      1.79 o 
  -3   8   5       52.54       45.30      1.98 o 
  -2   8   5       16.27       16.27      1.87 o 
  -1   8   5       22.65       15.09      1.49 o 
   0   8   5       40.47       40.13      1.29 o 
   1   8   5       46.23       44.76      1.77 o 
   2   8   5        7.38        7.04      0.96 o 
   3   8   5      114.49       97.14     11.95 o 
   4   8   5        0.63        4.48      2.24 o 
   5   8   5       68.34       76.45     20.92 o 
   6   8   5        0.19        2.24      2.24 o 
   7   8   5       54.59       56.91     11.58 o 
  -7   9   5      176.97      179.00      4.11 o 
  -6   9   5      124.81      126.24      4.48 o 
  -5   9   5      870.79      891.94     36.60 o 
  -4   9   5      974.03     1010.69      7.44 o 
  -3   9   5      405.62      394.49      5.44 o 
  -2   9   5     1530.89     1585.08     67.23 o 
  -1   9   5      483.68      480.40      5.00 o 
   0   9   5      121.89       95.70      2.16 o 
   1   9   5     1494.24     1520.93     21.66 o 
   2   9   5      588.61      626.13      5.31 o 
   3   9   5      597.59      573.02     21.66 o 
   4   9   5      335.84      323.45      8.22 o 
   5   9   5      544.82      501.80     15.31 o 
   6   9   5        7.33       15.69      2.99 o 
   7   9   5      343.29      382.38      8.96 o 
  -7  10   5        4.33        9.71      1.49 o 
  -6  10   5        6.01       53.04      3.73 o 
  -5  10   5        7.89       29.30     11.95 o 
  -4  10   5        0.15        2.45      1.79 o 
  -3  10   5       33.88       32.14      2.11 o 
  -2  10   5        0.15        0.21      1.79 o 
  -1  10   5       25.09       23.90      2.24 o 
   0  10   5       15.00       14.07      1.87 o 
   1  10   5       38.67       39.59      2.99 o 
   2  10   5       17.95       14.64      2.24 o 
   3  10   5       46.08       44.98      4.86 o 
   4  10   5       47.15       26.89      2.99 o 
   5  10   5       19.41       34.15     10.08 o 
   6  10   5       38.98       73.95      3.73 o 
   7  10   5       14.44       35.11      2.24 o 
  -6  11   5      110.12      123.25      3.73 o 
  -5  11   5      644.73      692.61      5.57 o 
  -4  11   5      117.13      107.21      3.40 o 
  -3  11   5      313.90      274.31      6.72 o 
  -2  11   5      527.87      493.04      6.34 o 
  -1  11   5      468.42      465.24      6.06 o 
   0  11   5       58.36       46.93      3.36 o 
   1  11   5     1027.46     1090.90     22.78 o 
   2  11   5      773.58      792.95      8.45 o 
   3  11   5      261.05      235.60     15.69 o 
   4  11   5      528.68      492.71      8.59 o 
   5  11   5      222.16      213.93      4.47 o 
   6  11   5        6.74        8.22      2.24 o 
  -6  12   5       69.06       97.11      2.99 o 
  -5  12   5       16.23       13.08      1.58 o 
  -4  12   5       46.03       41.25      2.50 o 
  -3  12   5        1.19        1.81      1.79 o 
  -2  12   5       21.44       19.70      1.73 o 
  -1  12   5        0.45        0.81      1.40 o 
   0  12   5        0.42        0.53      3.73 o 
   1  12   5        1.02        0.75      2.24 o 
   2  12   5       52.54       42.43      4.11 o 
   3  12   5        5.12        3.36      2.11 o 
   4  12   5       75.08       61.83      8.96 o 
   5  12   5        0.04        1.12      1.58 o 
   6  12   5       70.43       97.86      2.99 o 
  -5  13   5       25.10       32.60      1.79 o 
  -4  13   5      465.16      460.02      6.06 o 
  -3  13   5       63.37       67.42      2.87 o 
  -2  13   5      818.72      735.49      8.17 o 
  -1  13   5       45.24       58.50      3.73 o 
   0  13   5      122.59      121.58      4.86 o 
   1  13   5        6.66       14.19      2.24 o 
   2  13   5      508.77      537.45     37.35 o 
   3  13   5       31.19       47.55      6.35 o 
   4  13   5      192.40      195.71      5.98 o 
   5  13   5        4.07        6.54      1.87 o 
  -5  14   5       29.57       37.35      2.24 o 
  -4  14   5        5.23        9.03      1.58 o 
  -3  14   5       35.64       31.02      4.48 o 
  -2  14   5        1.63        0.37      1.58 o 
  -1  14   5        5.29        2.99      1.58 o 
   0  14   5       21.64       22.41      2.99 o 
   1  14   5        0.76        2.24      1.58 o 
   2  14   5       11.05       11.07      1.79 o 
   3  14   5        1.79        1.49      2.24 o 
   4  14   5       36.93       30.63      2.99 o 
  -4  15   5      260.78      268.17      3.94 o 
  -3  15   5      146.83      144.19      3.40 o 
  -2  15   5      413.92      387.37      5.53 o 
  -1  15   5      292.37      302.56      5.28 o 
   0  15   5       35.60       37.35      2.99 o 
   1  15   5      603.76      632.22     25.77 o 
   2  15   5      449.32      494.77     35.11 o 
   3  15   5      245.02      245.76      5.98 o 
   4  15   5      310.82      323.45      5.98 o 
  -4  16   5        0.02        1.49      1.49 o 
  -3  16   5      109.33       97.11      3.73 o 
  -2  16   5        3.37        6.72      2.24 o 
  -1  16   5       36.01       33.61      2.99 o 
   0  16   5       25.91       28.39      2.99 o 
   1  16   5        5.56        6.72      1.58 o 
   2  16   5       15.79       14.59      1.84 o 
   3  16   5        1.34        4.03      1.24 o 
   4  16   5       34.84       27.54      1.49 o 
  -3  17   5      498.00      512.44      5.98 o 
  -2  17   5      375.94      330.92      5.98 o 
  -1  17   5      867.53      883.69      9.71 o 
   0  17   5      111.63      106.12      2.64 o 
   1  17   5     1158.01     1274.02     73.58 o 
   2  17   5      516.56      485.54      6.72 o 
   3  17   5      498.52      522.15      5.98 o 
  -2  18   5       40.13       33.71      6.72 o 
  -1  18   5        4.41        3.73      1.06 o 
   0  18   5       25.31       23.25      1.58 o 
   1  18   5        2.44        2.24      1.49 o 
   2  18   5        1.01        0.75      1.49 o 
  -7   0   6        3.10        2.99      2.24 o 
  -6   0   6       27.81       37.20      2.33 o 
  -5   0   6      121.04      123.63      3.17 o 
  -4   0   6      773.09      835.88      8.96 o 
  -3   0   6      172.60      108.31      2.99 o 
  -2   0   6       96.03      115.63      1.49 o 
  -1   0   6      220.79      219.62      2.24 o 
   0   0   6      945.21     1086.87      5.98 o 
   1   0   6     1261.27     1236.66      5.81 o 
   2   0   6     1682.38     1889.25     31.75 o 
   3   0   6      126.09       96.96      7.10 o 
   4   0   6      118.90      124.75      4.48 o 
   5   0   6       14.11       40.94     15.69 o 
   6   0   6       52.33       51.63      4.86 o 
   7   0   6        3.53        2.24      2.99 o 
  -8   1   6       41.33       37.35      2.24 o 
  -7   1   6       54.75       50.06      2.11 o 
  -6   1   6       80.93       71.06      3.37 o 
  -5   1   6       36.52       44.06      1.72 o 
  -4   1   6      113.57      107.57      6.35 o 
  -3   1   6       20.31       26.04      1.26 o 
  -2   1   6       66.09       64.02      1.28 o 
  -1   1   6        1.72        2.94      0.33 o 
   0   1   6        0.03        1.49      0.53 o 
   1   1   6        0.65        1.37      0.30 o 
   2   1   6       71.21       73.98      1.58 o 
   3   1   6       22.19       19.16      1.24 o 
   4   1   6       68.56       64.99      2.33 o 
   5   1   6       43.54       39.32      1.49 o 
   6   1   6       37.86       40.31      1.44 o 
   7   1   6       67.11       54.07      1.84 o 
  -8   2   6        1.94       -0.75      1.49 o 
  -7   2   6      229.07      256.66      4.23 o 
  -6   2   6       50.44       51.21      1.87 o 
  -5   2   6      633.10      621.15      4.97 o 
  -4   2   6      238.09      246.51      5.23 o 
  -3   2   6      976.24      854.74     42.58 o 
  -2   2   6      460.65      562.09      2.31 o 
  -1   2   6     3789.57     3921.00     20.32 o 
   0   2   6     1860.66     2335.90     28.39 o 
   1   2   6     6984.47     7155.02     17.68 o 
   2   2   6      544.79      560.84     12.16 o 
   3   2   6     1313.72     1353.55     10.46 o 
   4   2   6       11.48       15.69      2.24 o 
   5   2   6      392.64      367.43      9.49 o 
   6   2   6        3.79        4.25      1.05 o 
   7   2   6      528.85      542.83     17.36 o 
  -8   3   6       36.11       29.88      1.49 o 
  -7   3   6        0.07        5.23      1.58 o 
  -6   3   6       68.74       63.44      2.32 o 
  -5   3   6        0.31        4.21      1.40 o 
  -4   3   6       96.21       82.17      3.73 o 
  -3   3   6        0.37        4.19      1.12 o 
  -2   3   6       46.09       45.14      0.80 o 
  -1   3   6        7.57        6.81      0.50 o 
   0   3   6        0.39        0.75      0.53 o 
   1   3   6       49.90       48.11      1.09 o 
   2   3   6      100.89       99.29      1.94 o 
   3   3   6       11.08       11.25      1.06 o 
   4   3   6      138.30      125.49      4.48 o 
   5   3   6        6.33       89.28      3.17 o 
   6   3   6       79.12      124.58      2.82 o 
   7   3   6        8.79       57.47      8.22 o 
  -7   4   6     1093.97     1142.22     24.28 o 
  -6   4   6     1498.72     1516.53      8.60 o 
  -5   4   6     2757.10     2852.27     53.51 o 
  -4   4   6     7469.34     7517.25     21.35 o 
  -3   4   6     4980.98     5007.43     50.05 o 
  -2   4   6     8391.82     8771.27     35.86 o 
  -1   4   6     7012.27     7174.57     11.28 o 
   0   4   6     8046.94     9024.22    108.69 o 
   1   4   6     8945.07     8483.88     47.81 o 
   2   4   6    15010.94    15058.56    116.16 o 
   3   4   6     3395.07     3436.53     50.42 o 
   4   4   6     3484.43     3669.97     20.92 o 
   5   4   6      851.37      908.16     11.58 o 
   6   4   6     1087.87     1092.63     28.36 o 
   7   4   6      596.11      560.86     11.58 o 
  -7   5   6        5.39       24.86      8.96 o 
  -6   5   6        0.02        8.19      1.54 o 
  -5   5   6       10.93       36.75      9.70 o 
  -4   5   6        0.05        3.19      1.46 o 
  -3   5   6       15.29       17.18      1.58 o 
  -2   5   6        1.83        1.68      0.66 o 
  -1   5   6        0.18       -0.19      0.61 o 
   0   5   6       12.19       16.43      1.06 o 
   1   5   6       15.52       14.07      1.87 o 
   2   5   6      132.23      141.12      3.01 o 
   3   5   6        0.98        0.75      0.86 o 
   4   5   6      147.66      146.14      5.60 o 
   5   5   6        5.56        7.24      2.24 o 
   6   5   6       83.94      105.22      3.90 o 
   7   5   6        3.13       28.66      5.98 o 
  -7   6   6      721.39      764.59      6.59 o 
  -6   6   6       38.77       38.84      3.73 o 
  -5   6   6     2177.35     2167.93     12.93 o 
  -4   6   6     1277.15     1259.39     20.54 o 
  -3   6   6     5325.38     5159.49     23.90 o 
  -2   6   6      858.87      786.64      6.72 o 
  -1   6   6    11146.46    11335.28     22.78 o 
   0   6   6      827.67      817.23      5.81 o 
   1   6   6    14458.85    13688.51     58.64 o 
   2   6   6     4836.40     4450.78     64.99 o 
   3   6   6     5722.56     5317.42     78.81 o 
   4   6   6      814.22      812.29      8.59 o 
   5   6   6     1489.54     1326.35     34.36 o 
   6   6   6      179.32      171.53      8.96 o 
   7   6   6      938.92      920.12     67.98 o 
  -7   7   6       87.64       76.15     11.95 o 
  -6   7   6       26.70       39.20      3.73 o 
  -5   7   6      145.96      119.20      3.70 o 
  -4   7   6        9.76       11.20      1.58 o 
  -3   7   6      126.94      110.55      2.64 o 
  -2   7   6        0.54        1.12      1.06 o 
  -1   7   6       27.03       33.75      1.38 o 
   0   7   6        6.38        7.98      0.86 o 
   1   7   6      175.36      178.64      4.48 o 
   2   7   6       56.18       62.01      1.73 o 
   3   7   6      343.07      352.00      6.72 o 
   4   7   6       43.12       35.47      1.84 o 
   5   7   6      239.15      234.18     30.25 o 
   6   7   6       11.88       26.37      1.79 o 
   7   7   6      140.86      139.69     15.31 o 
  -7   8   6      401.44      434.06     20.17 o 
  -6   8   6       56.65       57.56      2.64 o 
  -5   8   6      729.59      702.92     10.46 o 
  -4   8   6     1181.09     1096.95      7.61 o 
  -3   8   6      989.43     1131.72     11.79 o 
  -2   8   6      661.07      668.41     28.01 o 
  -1   8   6      855.98      890.11      7.84 o 
   0   8   6      278.28      353.77      4.86 o 
   1   8   6     1741.10     1682.66     26.89 o 
   2   8   6     2273.76     2226.75      9.47 o 
   3   8   6     1220.05     1262.84     23.16 o 
   4   8   6      260.04      297.53     49.67 o 
   5   8   6      433.92      449.30     27.64 o 
   6   8   6       31.18       31.40      2.24 o 
   7   8   6      629.40      649.28     14.57 o 
  -7   9   6       90.82       78.46     14.94 o 
  -6   9   6      106.51      115.70     12.70 o 
  -5   9   6       87.79       76.71      3.36 o 
  -4   9   6      143.60      142.22      3.02 o 
  -3   9   6       31.27       19.86      2.11 o 
  -2   9   6       76.88       73.21      2.64 o 
  -1   9   6        0.57        3.36      1.58 o 
   0   9   6        0.60        1.00      0.86 o 
   1   9   6      127.29      113.55      2.16 o 
   2   9   6       16.71       12.53      1.45 o 
   3   9   6      235.72      208.12     21.66 o 
   4   9   6       38.46       30.58      7.84 o 
   5   9   6      163.26      191.08     57.89 o 
   6   9   6       45.84      132.22      4.48 o 
   7   9   6      122.47      185.25      3.73 o 
  -7  10   6      560.86      608.05      5.98 o 
  -6  10   6     1012.37     1086.36     62.37 o 
  -5  10   6      795.65      804.78     13.82 o 
  -4  10   6     3814.73     3590.50     17.69 o 
  -3  10   6      976.84      949.74      9.23 o 
  -2  10   6     4028.38     3851.62     19.57 o 
  -1  10   6      962.73      969.69     12.70 o 
   0  10   6     3740.00     3970.16     41.83 o 
   1  10   6     1441.20     1434.23     14.94 o 
   2  10   6     6328.24     6131.26    197.95 o 
   3  10   6      659.14      669.49     29.51 o 
   4  10   6     1992.84     2045.24    111.30 o 
   5  10   6      131.59      143.27      5.60 o 
   6  10   6      697.71      686.49      8.96 o 
  -6  11   6       29.33       29.13      2.24 o 
  -5  11   6        5.98        8.18      1.87 o 
  -4  11   6       40.61       39.84      2.17 o 
  -3  11   6        0.50        0.75      1.29 o 
  -2  11   6       16.59       13.00      1.40 o 
  -1  11   6        4.45        6.75      1.40 o 
   0  11   6        3.54        2.56      1.79 o 
   1  11   6        8.20        8.96      2.24 o 
   2  11   6        1.52        4.48      2.61 o 
   3  11   6        4.39       -0.11      1.79 o 
   4  11   6        4.36       23.29     13.07 o 
   5  11   6       10.18       27.04     14.19 o 
   6  11   6        8.03       11.20      2.24 o 
  -6  12   6      558.50      567.71      5.98 o 
  -5  12   6       69.74       71.84      2.26 o 
  -4  12   6      246.01      258.05      7.47 o 
  -3  12   6       72.61       73.95      2.87 o 
  -2  12   6      868.84      835.63      6.75 o 
  -1  12   6      144.82      166.39      3.94 o 
   0  12   6     1242.01     1344.19     36.60 o 
   1  12   6        2.10       13.45      2.99 o 
   2  12   6       47.16       68.35      7.10 o 
   3  12   6        1.32       15.57      7.47 o 
   4  12   6      226.99      230.82      4.13 o 
   5  12   6       36.25       42.33      8.96 o 
   6  12   6      196.74      197.21      3.73 o 
  -5  13   6       16.74       18.45      1.24 o 
  -4  13   6       40.22       36.74      2.99 o 
  -3  13   6       28.17       29.33      2.99 o 
  -2  13   6       20.16       13.94      3.36 o 
  -1  13   6       20.38       17.01      2.11 o 
   0  13   6       17.69       14.39      3.36 o 
   1  13   6       23.80       18.67      2.99 o 
   2  13   6        1.44       -0.21      3.73 o 
   3  13   6       35.67       23.28      3.36 o 
   4  13   6        3.34        4.48      2.24 o 
   5  13   6       12.65       11.62      2.61 o 
  -5  14   6       61.40       69.55      4.86 o 
  -4  14   6      462.26      433.34      5.00 o 
  -3  14   6       30.99       41.26      4.11 o 
  -2  14   6      256.85      235.94      7.84 o 
  -1  14   6        1.23       11.30      4.86 o 
   0  14   6      112.72      151.64      5.23 o 
   1  14   6       40.40       48.42      3.36 o 
   2  14   6      710.55      719.65     35.86 o 
   3  14   6       22.35       34.62      2.99 o 
   4  14   6      166.93      178.53      5.23 o 
  -4  15   6       25.71       30.72      1.79 o 
  -3  15   6      241.27      230.28      3.94 o 
  -2  15   6       17.24       19.54      2.11 o 
  -1  15   6       56.18       50.01      4.11 o 
   1  15   6        6.11        4.48      1.58 o 
   2  15   6       12.19        9.77      1.58 o 
   3  15   6       86.66       80.68      3.73 o 
   4  15   6        7.75        7.47      1.49 o 
  -4  16   6      732.91      723.84      6.72 o 
  -3  16   6     1379.93     1366.25     11.20 o 
  -2  16   6      751.74      704.41      8.96 o 
  -1  16   6     1384.99     1419.29     13.45 o 
   0  16   6      663.81      704.79      6.87 o 
   1  16   6     1746.26     1820.22     39.59 o 
   2  16   6     1549.06     1667.11     97.86 o 
   3  16   6     1116.04     1199.97     24.65 o 
   4  16   6      653.95      682.00      6.72 o 
  -3  17   6       50.46       50.05      2.24 o 
  -2  17   6       20.84       21.66      2.24 o 
  -1  17   6        6.59        5.73      1.24 o 
   0  17   6       11.23       13.09      2.24 o 
   1  17   6        2.01        1.87      1.06 o 
   2  17   6       39.86       36.60      2.24 o 
   3  17   6       12.50       10.46      1.49 o 
  -1  18   6      371.54      410.35     16.06 o 
   0  18   6       53.97       58.50      3.73 o 
   1  18   6      620.78      643.16      6.72 o 
  -7   1   7       44.71       56.57      2.77 o 
  -6   1   7      280.61      278.85      9.07 o 
  -5   1   7       13.17       18.20      2.12 o 
  -4   1   7       38.56       52.69      2.11 o 
  -3   1   7      604.51      623.64      8.59 o 
  -2   1   7       60.52       81.96      1.29 o 
  -1   1   7      123.98      127.70      0.94 o 
   0   1   7     3029.33     3416.41     63.87 o 
   1   1   7       45.95       83.38      1.29 o 
   2   1   7      431.62      528.61      7.84 o 
   3   1   7      332.37      351.97     11.58 o 
   4   1   7        1.13        7.24      4.11 o 
   5   1   7      257.23      283.11      4.75 o 
   6   1   7      281.85      288.31     12.93 o 
   7   1   7        7.13       13.26      1.29 o 
  -7   2   7      161.57      160.98      3.17 o 
  -6   2   7       55.29       53.35      1.65 o 
  -5   2   7      205.54      208.78      2.78 o 
  -4   2   7      112.38      112.05      3.73 o 
  -3   2   7      146.21      162.59      8.96 o 
  -2   2   7       70.35       78.02      1.00 o 
  -1   2   7       20.22       23.91      0.47 o 
   0   2   7        0.70        1.49      0.53 o 
   1   2   7        2.63        4.69      0.50 o 
   2   2   7      106.33      123.28      1.87 o 
   3   2   7       53.88       71.36      2.11 o 
   4   2   7      164.21      168.07      5.23 o 
   5   2   7       48.14       56.02      2.33 o 
   6   2   7       99.61       91.03      2.40 o 
   7   2   7       45.65       47.08      5.98 o 
  -7   3   7     1736.41     1830.96     52.66 o 
  -6   3   7     1202.69     1197.31     16.07 o 
  -5   3   7     2695.50     2785.24     51.14 o 
  -4   3   7      835.03      806.00      9.71 o 
  -3   3   7    11642.14    12265.26     79.93 o 
  -2   3   7     3107.68     3191.08     16.81 o 
  -1   3   7    15545.46    15318.25    102.57 o 
   0   3   7    15644.23    15975.08    384.33 o 
   1   3   7     9358.66     9342.06     40.34 o 
   2   3   7     1909.30     2037.89     41.94 o 
   3   3   7     7471.49     8243.69     18.93 o 
   4   3   7     1318.52     1270.63     13.45 o 
   5   3   7     3060.17     3150.76    121.39 o 
   6   3   7     1241.18     1246.46     43.97 o 
   7   3   7      743.53      734.95     22.78 o 
  -7   4   7        0.91       18.49      7.84 o 
  -6   4   7       23.33       77.35      1.71 o 
  -5   4   7        2.82       17.04      5.36 o 
  -4   4   7       61.45       67.23      2.64 o 
  -3   4   7        2.13        1.49      0.96 o 
  -2   4   7      147.90      154.67      3.67 o 
  -1   4   7        5.21        6.94      0.86 o 
   0   4   7       69.02       73.75      1.79 o 
   1   4   7       36.18       44.45      2.20 o 
   2   4   7        4.93        5.49      0.75 o 
   3   4   7        0.23        0.75      1.06 o 
   4   4   7        2.05        2.58      1.40 o 
   5   4   7        0.33      255.69     82.98 o 
   6   4   7        1.43        3.36      1.12 o 
   7   4   7        4.30       84.32      4.86 o 
  -7   5   7      879.40      909.33      7.12 o 
  -6   5   7      814.64      856.67     29.49 o 
  -5   5   7     1241.63     1164.88      9.76 o 
  -4   5   7       95.97      101.30      2.28 o 
  -3   5   7     6687.16     6659.13     17.16 o 
  -2   5   7      189.56      191.05      2.33 o 
  -1   5   7     9655.13     9895.83     22.04 o 
   0   5   7     2711.63     2860.44     83.66 o 
   1   5   7     6393.07     6657.72     17.16 o 
   2   5   7        1.68        4.19      1.12 o 
   3   5   7     6870.80     6952.69     51.92 o 
   4   5   7      190.32      207.40      4.86 o 
   5   5   7     3035.00     3122.54     92.25 o 
   6   5   7      686.92      636.19     10.83 o 
   7   5   7      903.30      862.89     20.54 o 
  -7   6   7       88.15       99.71     22.41 o 
  -6   6   7      116.11      131.47      3.70 o 
  -5   6   7      111.80      124.38      3.70 o 
  -4   6   7      137.50      143.05      2.41 o 
  -3   6   7      134.15      133.05      2.28 o 
  -2   6   7      121.54      123.09      2.33 o 
  -1   6   7       34.52       39.00      1.44 o 
   0   6   7       16.47       15.32      0.97 o 
   1   6   7       73.66       80.68      2.11 o 
   2   6   7        8.98        8.44      0.96 o 
   3   6   7      134.38      134.22      2.42 o 
   4   6   7       50.72       46.48      1.84 o 
   5   6   7      147.06      154.30      3.94 o 
   6   6   7       71.91       63.77      2.16 o 
   7   6   7       66.15       71.71      2.99 o 
  -7   7   7      695.37      723.58     15.69 o 
  -6   7   7      316.07      334.40     28.01 o 
  -5   7   7     1016.07      924.25     34.36 o 
  -4   7   7        0.32        5.23      1.58 o 
  -3   7   7     5085.19     5073.58     34.36 o 
  -2   7   7       86.77       87.85      2.61 o 
  -1   7   7     6696.93     6441.56     93.75 o 
   0   7   7     1777.99     1854.81      9.51 o 
   1   7   7     3652.29     3561.66     13.99 o 
   2   7   7        0.53        3.11      1.08 o 
   3   7   7     4274.44     4432.27     54.16 o 
   4   7   7       42.86       45.79      1.84 o 
   5   7   7     1764.63     1707.36     13.32 o 
   6   7   7      336.71      364.92      4.75 o 
   7   7   7      463.18      457.91      6.72 o 
  -7   8   7        0.21       25.05     10.46 o 
  -6   8   7       24.66       26.57      2.11 o 
  -5   8   7        4.86        8.22      2.99 o 
  -4   8   7       10.86        9.79      1.54 o 
  -3   8   7       21.73       24.04      1.73 o 
  -2   8   7        0.60        0.45      1.24 o 
  -1   8   7        2.57        4.48      0.86 o 
   0   8   7       19.14       18.91      1.35 o 
   1   8   7       43.64       52.06      1.73 o 
   2   8   7       75.78       78.47      2.16 o 
   3   8   7       82.28       74.44      5.98 o 
   4   8   7      100.67       94.78      4.21 o 
   5   8   7      122.24      111.85     11.95 o 
   6   8   7      102.59      109.18      6.72 o 
   7   8   7       70.53       80.68      2.99 o 
  -7   9   7     2257.55     2385.15     12.70 o 
  -6   9   7     2144.92     2246.65    112.80 o 
  -5   9   7     2850.07     2796.10     56.02 o 
  -4   9   7     1931.54     1843.65     12.11 o 
  -3   9   7     7295.41     6911.09    100.10 o 
  -2   9   7     4275.01     4246.85     45.57 o 
  -1   9   7     8165.24     7775.72    149.02 o 
   0   9   7     9119.05     9276.03     37.72 o 
   1   9   7     4728.63     4712.64     16.88 o 
   2   9   7     3169.55     3317.36     39.96 o 
   3   9   7     5042.19     5051.94     41.83 o 
   4   9   7     2268.59     2223.17     33.24 o 
   5   9   7     2584.97     2516.62     20.92 o 
   6   9   7     2046.77     2145.98    129.98 o 
   7   9   7     1070.89     1191.45      8.22 o 
  -6  10   7      371.34      393.51      9.34 o 
  -5  10   7      191.57      194.29      4.23 o 
  -4  10   7      496.31      468.66      9.16 o 
  -3  10   7      127.11      124.66      2.41 o 
  -2  10   7      326.00      313.50      4.15 o 
  -1  10   7        2.28        2.91      1.60 o 
   0  10   7       60.03       57.15      2.64 o 
   1  10   7       83.60       83.66      3.73 o 
   2  10   7        5.77        5.23      1.58 o 
   3  10   7      164.51      153.24     12.70 o 
   4  10   7      122.73       98.74      3.73 o 
   5  10   7      201.46      269.46     67.60 o 
   6  10   7      149.94      128.24      4.11 o 
  -6  11   7      106.42      104.51      2.83 o 
  -5  11   7      835.49      836.19      8.59 o 
  -4  11   7     1669.71     1795.18     30.25 o 
  -3  11   7      457.15      474.82      7.46 o 
  -2  11   7     2622.48     2586.26     11.77 o 
  -1  11   7      829.77      866.77      8.96 o 
   0  11   7     1508.85     1646.98     41.08 o 
   1  11   7     1309.40     1369.24     14.94 o 
   2  11   7     3733.16     3764.23     18.22 o 
   3  11   7      105.23      111.59      8.59 o 
   4  11   7     1725.04     1753.38     90.39 o 
   5  11   7       12.45       17.96      5.98 o 
   6  11   7      271.15      257.71      4.48 o 
  -5  12   7        7.79        8.00      1.58 o 
  -4  12   7       59.69       51.09      2.33 o 
  -3  12   7       30.03       29.22      1.98 o 
  -2  12   7       78.05       64.01      2.28 o 
  -1  12   7       13.51       13.47      1.73 o 
   0  12   7       52.35       60.77      2.40 o 
   1  12   7        4.90        3.73      2.24 o 
   2  12   7        7.57        9.18      1.87 o 
   3  12   7        0.59        2.67      1.79 o 
   4  12   7        3.35        4.14      1.40 o 
   5  12   7        6.22       37.18     20.17 o 
  -5  13   7      159.19      160.60      4.48 o 
  -4  13   7      246.68      234.59      8.96 o 
  -3  13   7      599.65      557.05      6.59 o 
  -2  13   7      665.30      608.01      7.12 o 
  -1  13   7      277.03      255.25      4.98 o 
   0  13   7     2183.28     2254.27     80.68 o 
   1  13   7        6.76        9.03      1.58 o 
   2  13   7      584.66      565.59     11.95 o 
   3  13   7      111.32      116.96      8.59 o 
   4  13   7      723.47      685.74      9.71 o 
   5  13   7       39.00       50.80      2.24 o 
  -5  14   7      284.60      296.56      4.48 o 
  -4  14   7        1.81        3.14      1.24 o 
  -3  14   7      153.87      153.13      3.40 o 
  -2  14   7        0.17       -1.12      1.87 o 
  -1  14   7       54.83       59.80      2.64 o 
   0  14   7       16.65       16.43      2.99 o 
   1  14   7        5.33        5.98      1.58 o 
   2  14   7       94.67       84.60     11.20 o 
   3  14   7       98.52      106.68     16.06 o 
   4  14   7       83.55       71.71      2.99 o 
  -4  15   7        8.97       11.71      1.24 o 
  -3  15   7     1540.85     1505.44     32.87 o 
  -2  15   7       84.17       78.00      2.87 o 
  -1  15   7     1445.59     1418.86     10.29 o 
   0  15   7      704.30      687.98     10.46 o 
   1  15   7      850.10      889.51     10.08 o 
   2  15   7       36.31       43.53      2.99 o 
   3  15   7     1205.04     1322.18     12.70 o 
   4  15   7       95.67      111.30      3.73 o 
  -3  16   7       43.51       38.10      2.24 o 
  -2  16   7       38.94       40.34      2.99 o 
  -1  16   7       37.76       29.88      2.99 o 
   0  16   7       50.05       46.53      3.73 o 
   1  16   7        0.42        0.75      1.58 o 
   2  16   7       69.65       62.73      6.72 o 
   3  16   7       18.98       17.18      2.24 o 
  -3  17   7      489.65      468.36      5.23 o 
  -2  17   7       33.52       47.06      2.24 o 
  -1  17   7      515.05      482.82     11.20 o 
   0  17   7       43.68       32.12      1.58 o 
   1  17   7      311.49      298.86      4.48 o 
   2  17   7       72.21       92.63      2.99 o 
  -1  18   7       19.37       18.67      2.61 o 
   0  18   7       15.99       16.26      2.99 o 
   1  18   7        0.71       -1.49      1.49 o 
  -7   0   8      294.91      295.81      5.23 o 
  -6   0   8        7.29        6.38      1.37 o 
  -5   0   8      758.46      723.16     49.67 o 
  -4   0   8       95.54      101.59      3.73 o 
  -3   0   8      569.87      554.27      6.72 o 
  -2   0   8      456.85      479.57      5.23 o 
  -1   0   8     1349.52     1490.25      7.47 o 
   0   0   8      390.67      417.22      3.78 o 
   1   0   8      586.08      651.75     22.41 o 
   2   0   8       73.84       95.28      2.11 o 
   3   0   8      656.61      605.06      8.22 o 
   4   0   8      160.17      195.71      5.23 o 
   5   0   8      709.79      703.67     11.20 o 
   6   0   8       34.10       35.86      2.99 o 
   7   0   8      153.55      136.70      4.48 o 
  -7   1   8       40.14       33.71      1.79 o 
  -6   1   8        0.76       15.42      0.98 o 
  -5   1   8       79.38       80.11      2.82 o 
  -4   1   8        0.63        0.75      1.58 o 
  -3   1   8       85.38       96.41      2.24 o 
  -2   1   8        1.66        1.68      0.37 o 
  -1   1   8       14.53       12.82      0.50 o 
   0   1   8        0.01       -0.25      0.43 o 
   1   1   8       31.60       36.10      0.90 o 
   2   1   8        0.19        0.30      0.56 o 
   3   1   8      106.79      109.59      4.11 o 
   4   1   8        2.29        0.50      1.29 o 
   5   1   8       98.17       98.81      4.48 o 
   6   1   8        0.78        2.44      1.40 o 
   7   1   8       57.05       45.57      2.11 o 
  -7   2   8       14.61       13.08      1.58 o 
  -6   2   8       13.36       20.84      1.56 o 
  -5   2   8       77.45       78.82      3.44 o 
  -4   2   8       17.36       26.89      2.99 o 
  -3   2   8       78.54       32.12      2.24 o 
  -2   2   8      847.83      893.55      5.20 o 
  -1   2   8       13.70       24.94      4.11 o 
   0   2   8     1018.44     1155.76     13.07 o 
   2   2   8        0.50        5.63      1.06 o 
   3   2   8       99.18       73.65     26.52 o 
   4   2   8      205.31      181.00      4.28 o 
   5   2   8       93.24       88.51     12.70 o 
   6   2   8        3.71       15.71      4.48 o 
   7   2   8       28.76       28.39      2.99 o 
  -7   3   8      145.14      163.91     16.06 o 
  -6   3   8       86.25      133.96      2.56 o 
  -5   3   8      141.68      194.37      6.83 o 
  -4   3   8       90.89       74.83      5.98 o 
  -3   3   8      119.32      135.21      4.48 o 
  -2   3   8      116.15      112.27      1.37 o 
  -1   3   8       80.76       88.15      2.99 o 
   0   3   8        7.51        8.61      1.06 o 
   1   3   8        0.53        1.87      0.61 o 
   2   3   8       37.72       38.58      2.05 o 
   3   3   8       31.75       44.07      2.99 o 
   4   3   8       15.14       15.32      1.54 o 
   5   3   8       73.47      121.26      3.40 o 
   6   3   8       11.02       18.46      1.79 o 
   7   3   8       99.62       94.00      4.86 o 
  -7   4   8     3236.43     3321.23     74.33 o 
  -6   4   8       22.32       24.13      1.99 o 
  -5   4   8     9738.19     9616.93    173.91 o 
  -4   4   8        3.13       33.10     16.43 o 
  -3   4   8    22157.76    20844.07     48.55 o 
  -2   4   8     1334.25     1532.89      9.71 o 
  -1   4   8    43770.18    40012.61    152.19 o 
   0   4   8     2141.82     2363.49      9.76 o 
   1   4   8    39466.30    37057.08    162.42 o 
   2   4   8      583.35      626.35      5.81 o 
   3   4   8    20723.37    21588.08     50.05 o 
   4   4   8     1348.23     1364.44     56.02 o 
   5   4   8     9449.97     8539.09    203.18 o 
   6   4   8      461.70      428.09     61.25 o 
   7   4   8     2836.25     2486.43     16.06 o 
  -7   5   8       49.33       75.45      3.73 o 
  -6   5   8       65.84       88.13      2.09 o 
  -5   5   8       89.62      145.38     19.19 o 
  -4   5   8       83.90       60.79      2.16 o 
  -3   5   8      106.42       96.63      2.61 o 
  -2   5   8      149.52      126.20      2.87 o 
  -1   5   8       28.56       35.92      1.09 o 
   0   5   8       19.85       24.38      1.24 o 
   1   5   8        1.32        3.59      0.61 o 
   2   5   8       39.97       35.12      1.58 o 
   3   5   8       56.92       56.78      2.11 o 
   4   5   8       29.92       24.97      1.84 o 
   5   5   8       71.18       83.23     10.83 o 
   6   5   8       35.63       28.46      2.11 o 
   7   5   8       45.71       46.76      2.11 o 
  -7   6   8       81.10       92.63      3.73 o 
  -6   6   8       24.47       31.45      1.49 o 
  -5   6   8      521.99      496.14      6.55 o 
  -4   6   8       19.69       21.91      1.49 o 
  -3   6   8      840.83      731.84     49.30 o 
  -2   6   8      134.34      158.37      2.64 o 
  -1   6   8      956.46      745.15      5.81 o 
   0   6   8       39.26       31.00      1.58 o 
   1   6   8      784.39      629.32     14.94 o 
   2   6   8      172.48      206.39      6.72 o 
   3   6   8      931.06      848.69     15.31 o 
   4   6   8       53.91       41.28      1.84 o 
   5   6   8      737.96      679.12      7.65 o 
   6   6   8        7.82       10.95      1.58 o 
   7   6   8       68.51       74.37      2.11 o 
  -7   7   8       61.67       67.23      2.99 o 
  -6   7   8       91.13      103.44      3.43 o 
  -5   7   8       59.00       83.57      4.86 o 
  -4   7   8       70.63       63.81      2.74 o 
  -3   7   8       45.24       34.49      1.73 o 
  -2   7   8       85.37       76.19      2.99 o 
  -1   7   8       18.94       14.70      0.86 o 
   0   7   8       22.62       27.16      1.29 o 
   1   7   8        7.12        3.36      1.12 o 
   2   7   8        1.86        1.34      1.24 o 
   3   7   8       21.63        9.46      1.79 o 
   4   7   8        0.19        0.20      1.89 o 
   5   7   8       20.43       33.98     10.46 o 
   6   7   8        0.01        1.12      1.58 o 
   7   7   8       22.81       20.17      2.24 o 
  -7   8   8      425.12      424.29      5.98 o 
  -6   8   8        1.31       12.36      1.50 o 
  -5   8   8     1527.95     1464.70     32.87 o 
  -4   8   8       85.97       84.52      3.17 o 
  -3   8   8     3091.07     3095.31     11.69 o 
  -2   8   8       12.48       17.24      3.36 o 
  -1   8   8     5734.43     5987.54    101.59 o 
   0   8   8        4.19        1.49      1.58 o 
   1   8   8     5308.48     5292.22     28.76 o 
   2   8   8       79.16      100.84      4.48 o 
   3   8   8     3093.13     3065.61     33.24 o 
   4   8   8       94.69       91.61      2.93 o 
   5   8   8     1933.60     1900.62     11.81 o 
   6   8   8       21.06       37.58      1.87 o 
   7   8   8      459.83      481.81      5.98 o 
  -7   9   8      148.42      190.48      3.73 o 
  -6   9   8      104.60      220.32      8.59 o 
  -5   9   8      211.91      234.94     20.92 o 
  -4   9   8      113.93      107.72      5.98 o 
  -3   9   8      161.56      146.03      2.47 o 
  -2   9   8      157.76      154.43      3.40 o 
  -1   9   8       17.02       20.56      1.37 o 
   0   9   8       88.95       98.91      3.27 o 
   1   9   8       40.45       42.58      2.99 o 
   2   9   8        1.83        0.37      1.58 o 
   3   9   8      220.69      182.36     23.16 o 
   4   9   8        0.50        1.49      1.79 o 
   5   9   8      314.31      289.23     19.05 o 
   6   9   8        5.13       41.08      2.99 o 
  -6  10   8       14.29       27.66      1.58 o 
  -5  10   8     4022.25     4011.17     69.47 o 
  -4  10   8        6.00        9.70      1.72 o 
  -3  10   8     6390.16     5967.74     49.30 o 
  -2  10   8      121.13      138.71      3.02 o 
  -1  10   8     8806.96     8627.76     25.35 o 
   0  10   8      147.71      164.81      4.11 o 
   1  10   8     7930.13     7652.19     35.11 o 
   2  10   8       14.66       31.73     13.82 o 
   3  10   8     5737.72     5617.84     22.69 o 
   4  10   8      350.49      341.38      5.81 o 
   5  10   8     3936.54     3932.27     84.78 o 
   6  10   8      205.64      198.70      4.48 o 
  -6  11   8       13.86       26.52      1.58 o 
  -5  11   8      114.62      110.84      2.87 o 
  -4  11   8       42.47       46.91      3.36 o 
  -3  11   8      122.57      119.30      4.28 o 
  -2  11   8       38.10       35.33      1.89 o 
  -1  11   8       54.94       53.54      2.16 o 
   0  11   8       17.47       14.99      1.54 o 
   1  11   8        6.30        6.72      2.24 o 
   2  11   8       29.68       24.15      7.10 o 
   3  11   8        9.10        9.21      2.24 o 
   4  11   8        9.05        6.87      3.36 o 
   5  11   8       49.41       51.72      2.99 o 
   6  11   8        3.38       15.69      1.49 o 
  -5  12   8     1211.66     1212.17     41.46 o 
  -4  12   8      148.17      140.55     14.94 o 
  -3  12   8     2826.65     2597.78     25.02 o 
  -2  12   8       70.77       65.59      2.85 o 
  -1  12   8     3633.62     3618.81     38.47 o 
   0  12   8      205.02      238.82     11.20 o 
   1  12   8     4113.56     4182.74    143.05 o 
   2  12   8      570.24      586.39      7.39 o 
   3  12   8     2885.51     2988.67     53.04 o 
   4  12   8       95.90       96.16      2.28 o 
   5  12   8     1071.04     1077.16      9.71 o 
  -5  13   8      230.68      223.35      4.48 o 
  -4  13   8        0.24        0.45      1.24 o 
  -3  13   8      144.69      131.70      3.40 o 
  -2  13   8        0.67        1.36      1.40 o 
  -1  13   8       28.98       25.30      1.84 o 
   0  13   8       19.96       20.55      2.11 o 
   1  13   8       24.60       17.64      3.73 o 
   2  13   8       23.30       16.57      2.11 o 
   3  13   8      137.85      120.78     13.07 o 
   4  13   8       66.12       63.41      6.72 o 
  -4  14   8      111.52      111.21      5.60 o 
  -3  14   8     1842.16     1801.68     38.10 o 
  -2  14   8        7.44        8.81      1.79 o 
  -1  14   8     2751.32     2634.96     33.99 o 
   0  14   8        0.20       11.20      2.99 o 
   1  14   8     2238.87     2251.12     13.46 o 
   2  14   8       20.18       22.09      2.11 o 
   3  14   8     1650.14     1782.59     61.63 o 
   4  14   8       42.19       44.07      2.99 o 
  -4  15   8        3.60        2.99      1.06 o 
  -3  15   8        0.06        1.34      1.24 o 
  -2  15   8        1.19        0.75      1.58 o 
  -1  15   8        0.40        1.87      1.58 o 
   0  15   8       40.51       39.89      2.33 o 
   1  15   8        0.03        0.37      1.58 o 
   2  15   8       30.32       35.17      6.35 o 
   3  15   8        0.56        1.94      1.24 o 
   4  15   8       44.11       44.82      2.24 o 
  -3  16   8     1035.80     1046.54      8.96 o 
  -2  16   8       97.34      113.54      3.73 o 
  -1  16   8     1713.66     1603.05     14.19 o 
   0  16   8      150.81      166.70      3.40 o 
   1  16   8     1295.20     1307.01     11.58 o 
   2  16   8       40.64       53.20      2.99 o 
   3  16   8      848.65      855.31      8.22 o 
  -2  17   8        3.97        2.99      1.49 o 
  -1  17   8        8.94        7.54      1.06 o 
   0  17   8        9.16       11.15      1.87 o 
   1  17   8        6.31        5.83      1.12 o 
   2  17   8       10.63       13.45      1.49 o 
  -7   1   9       83.08      115.46      5.23 o 
  -6   1   9       57.76       55.70      3.13 o 
  -5   1   9      428.61      437.16      9.70 o 
  -4   1   9      806.43      931.07     15.31 o 
  -3   1   9        9.42       30.35      3.73 o 
  -2   1   9      829.72      974.07     38.47 o 
  -1   1   9       54.76      173.79     17.93 o 
   0   1   9       10.06        6.55      1.12 o 
   1   1   9      193.78      108.20      1.34 o 
   2   1   9     2244.21     2501.89     23.16 o 
   3   1   9        4.78        5.86      2.61 o 
   4   1   9      129.52      139.30      2.85 o 
   5   1   9        5.67       14.85      5.23 o 
   6   1   9       75.09       68.80      2.64 o 
   7   1   9       80.87       88.78      4.86 o 
  -7   2   9      100.36      103.08      3.73 o 
  -6   2   9      149.73      133.13      5.21 o 
  -5   2   9      149.42      139.82      2.70 o 
  -4   2   9      224.76      212.89      5.23 o 
  -3   2   9      191.04      190.48      4.48 o 
  -2   2   9      184.82      191.50      2.75 o 
  -1   2   9       73.46       78.91      1.79 o 
   0   2   9        0.40        0.75      0.75 o 
   1   2   9       43.62       45.67      1.38 o 
   2   2   9      155.57      162.12      4.05 o 
   3   2   9      204.76      214.51      5.23 o 
   4   2   9      139.21      135.73      3.40 o 
   5   2   9      257.51      249.41     16.06 o 
   6   2   9       69.62       65.30      4.48 o 
   7   2   9      195.88      174.05      5.23 o 
  -7   3   9      627.52      710.39      8.96 o 
  -6   3   9      195.58      189.56      4.20 o 
  -5   3   9     2275.09     2238.70     13.46 o 
  -4   3   9      103.06      119.46      3.73 o 
  -3   3   9     2076.91     2120.71     15.69 o 
  -2   3   9       38.79       51.68      1.73 o 
  -1   3   9     4649.64     4669.84    160.60 o 
   0   3   9     1915.80     2227.24     21.29 o 
   1   3   9     9657.35     9425.27     29.51 o 
   2   3   9      214.79      204.75      5.23 o 
   3   3   9     4759.45     5025.19    137.82 o 
   4   3   9        3.66       15.73      4.11 o 
   5   3   9     2409.60     2430.21    162.84 o 
   6   3   9      112.09      106.36     10.46 o 
   7   3   9     1555.24     1467.88     89.64 o 
  -7   4   9       36.27      158.36      4.48 o 
  -6   4   9       64.50       85.49      2.47 o 
  -5   4   9       41.47      243.43     54.25 o 
  -4   4   9       74.62       72.88      2.64 o 
  -3   4   9       46.22       39.59      2.99 o 
  -2   4   9      102.63      110.32      3.11 o 
  -1   4   9       15.06       13.09      2.24 o 
   0   4   9       21.12       22.89      1.24 o 
   1   4   9       17.45       20.17      1.58 o 
   2   4   9        4.05        4.05      0.86 o 
   3   4   9       19.97       17.93      2.24 o 
   4   4   9       11.91        9.39      2.99 o 
   5   4   9       27.36       30.77      5.60 o 
   6   4   9       26.56       27.29      2.99 o 
   7   4   9       17.78       25.03      1.58 o 
  -7   5   9      372.35      411.59      6.72 o 
  -6   5   9       65.38       82.51      2.49 o 
  -5   5   9     1430.16     1425.12     18.30 o 
  -4   5   9      343.70      322.81      6.37 o 
  -3   5   9      943.77      900.13     10.46 o 
  -2   5   9       73.51      100.17      2.33 o 
  -1   5   9     1859.84     1876.79     48.93 o 
   0   5   9      493.57      413.46      4.47 o 
   1   5   9     4027.39     3857.49     39.22 o 
   2   5   9      444.94      544.84     52.66 o 
   3   5   9     1309.68     1336.34     29.13 o 
   4   5   9        3.06        7.78      1.54 o 
   5   5   9      641.57      618.19      7.39 o 
   6   5   9      175.00      161.35      5.23 o 
   7   5   9      507.34      516.09     12.33 o 
  -7   6   9        0.20        4.48      2.24 o 
  -6   6   9       20.00       21.95      1.54 o 
  -5   6   9        0.41        4.48      2.11 o 
  -4   6   9       48.14       42.74      1.98 o 
  -3   6   9        9.41        7.26      1.81 o 
  -2   6   9       88.04       89.33      2.33 o 
  -1   6   9       20.70       17.56      1.06 o 
   0   6   9        6.50        8.49      1.49 o 
   1   6   9        4.79        6.83      1.24 o 
   2   6   9       28.97       27.61      1.87 o 
   3   6   9       12.53       13.45      2.99 o 
   4   6   9       18.73       14.28      1.54 o 
   5   6   9        4.98       20.92      8.59 o 
   6   6   9       16.22       15.08      1.79 o 
   7   6   9       10.14       19.20      1.24 o 
  -7   7   9      328.44      363.04      5.98 o 
  -6   7   9        0.01        0.37      1.58 o 
  -5   7   9     1637.45     1745.55     11.35 o 
  -4   7   9      667.40      633.90      7.12 o 
  -3   7   9     1734.13     1630.83     15.69 o 
  -2   7   9      270.08      282.61      4.47 o 
  -1   7   9     3729.69     3667.68     26.14 o 
   0   7   9       68.74       72.38      2.27 o 
   1   7   9     6450.08     6156.14     75.45 o 
   2   7   9     1177.02     1343.09     14.19 o 
   3   7   9     2350.15     2309.44    104.95 o 
   4   7   9      287.10      305.83      9.71 o 
   5   7   9      951.43      894.96     26.89 o 
   6   7   9       19.76       28.51      7.10 o 
   7   7   9      463.57      472.85      5.98 o 
  -7   8   9       11.46       28.39      2.24 o 
  -6   8   9      257.78      265.09      8.59 o 
  -5   8   9       14.69       37.84      6.72 o 
  -4   8   9      279.89      262.96      4.22 o 
  -3   8   9       25.63       24.67      1.73 o 
  -2   8   9      207.09      222.59      3.52 o 
  -1   8   9        5.19        5.23      1.58 o 
   0   8   9       24.08       24.90      1.40 o 
   1   8   9        9.88       11.88      1.87 o 
   2   8   9       35.17       31.08      3.73 o 
   3   8   9       21.51       20.88      2.61 o 
   4   8   9       74.98       65.21      2.28 o 
   5   8   9       53.51       57.04     10.83 o 
   6   8   9       94.48       91.95      2.33 o 
  -6   9   9      809.02      815.04     19.05 o 
  -5   9   9     2422.57     2453.72     18.30 o 
  -4   9   9      459.05      459.96      6.27 o 
  -3   9   9     2778.76     2805.59     57.90 o 
  -2   9   9     2190.36     2295.70     40.34 o 
  -1   9   9     5728.32     5938.92     24.65 o 
   0   9   9     5617.57     6204.91     78.06 o 
   1   9   9     9315.42     9062.51     37.35 o 
   2   9   9     1079.83     1131.41     44.82 o 
   3   9   9     5064.23     5023.15    163.22 o 
   4   9   9     1025.12     1014.19     35.86 o 
   5   9   9     3125.60     3207.42    134.46 o 
   6   9   9      717.35      667.06      8.22 o 
  -6  10   9       57.56       57.17      2.11 o 
  -5  10   9       49.56      114.18     32.87 o 
  -4  10   9       31.35       24.47      1.84 o 
  -3  10   9       40.05       40.51      1.73 o 
  -2  10   9        1.54        3.49      1.29 o 
  -1  10   9       31.93       32.26      1.73 o 
   0  10   9       71.84       76.68      2.88 o 
   1  10   9        0.05       -0.96      1.79 o 
   2  10   9      152.61      130.33      9.34 o 
   3  10   9       49.88       46.93      3.36 o 
   4  10   9      226.70      194.67     10.08 o 
   5  10   9       78.13       91.97     22.41 o 
   6  10   9      145.11      139.69      3.73 o 
  -6  11   9      293.52      293.76      7.47 o 
  -5  11   9        4.86       11.73      2.24 o 
  -4  11   9     1821.33     1829.12     57.04 o 
  -3  11   9      428.47      426.40     10.08 o 
  -2  11   9     1413.53     1304.22      8.60 o 
  -1  11   9      533.12      522.89      5.99 o 
   0  11   9      308.31      344.76      5.28 o 
   1  11   9      236.43      265.64     10.83 o 
   2  11   9     1708.37     1712.84     70.96 o 
   3  11   9      764.62      825.92     11.58 o 
   4  11   9      448.18      451.31      7.47 o 
   5  11   9      547.93      549.79      7.47 o 
   6  11   9       35.85       40.34      1.49 o 
  -5  12   9       10.16       31.22      8.96 o 
  -4  12   9        9.24        9.34      2.61 o 
  -3  12   9        0.05       -0.25      1.29 o 
  -2  12   9        1.85        2.24      1.29 o 
  -1  12   9        0.34        0.75      1.40 o 
   0  12   9        4.17        5.08      1.54 o 
   1  12   9       13.97        8.81      1.79 o 
   2  12   9       31.07       31.22      2.61 o 
   3  12   9       26.38       22.53      3.36 o 
   4  12   9       34.50       34.96      1.54 o 
   5  12   9        8.40       17.18      1.49 o 
  -5  13   9      599.12      613.28      7.47 o 
  -4  13   9      153.73      147.82     14.57 o 
  -3  13   9      479.66      470.77     14.19 o 
  -2  13   9      576.35      563.79      5.61 o 
  -1  13   9     1105.77     1097.54     14.94 o 
   0  13   9     1520.50     1625.04    106.82 o 
   1  13   9     1947.44     1908.93     56.77 o 
   2  13   9       94.91       91.58      3.17 o 
   3  13   9      838.34      864.89      9.34 o 
   4  13   9      187.33      196.35      3.40 o 
  -4  14   9        1.22        1.94      1.24 o 
  -3  14   9       27.07       26.37      1.79 o 
  -2  14   9       10.70       10.46      1.58 o 
  -1  14   9        1.32        1.12      1.58 o 
   0  14   9       18.61       18.63      2.61 o 
   1  14   9       17.50       17.31      1.79 o 
   2  14   9       23.05       21.97      3.73 o 
   3  14   9       56.49       57.52      2.11 o 
   4  14   9       39.96       35.11      2.24 o 
  -4  15   9       81.29       84.41      2.99 o 
  -3  15   9      505.38      514.45     19.42 o 
  -2  15   9        0.88        2.24      1.58 o 
  -1  15   9      881.94      902.74      7.92 o 
   0  15   9      262.20      272.74      4.47 o 
   1  15   9     1420.75     1430.25     13.82 o 
   2  15   9       32.14       32.58      4.11 o 
   3  15   9      642.29      675.43     24.65 o 
  -3  16   9        7.04        5.98      1.49 o 
  -2  16   9        9.43        8.96      1.49 o 
  -1  16   9        0.04        0.00      1.06 o 
   0  16   9       43.09       37.73      1.79 o 
   1  16   9        3.86        4.41      1.24 o 
   2  16   9       85.10       89.21      7.84 o 
  -2  17   9      186.33      219.62      3.73 o 
  -1  17   9       46.23       47.36      3.73 o 
   0  17   9        9.11       16.82      1.06 o 
   1  17   9      140.54      121.48      3.36 o 
  -7   0  10      493.31      495.26      8.22 o 
  -6   0  10        0.26        3.19      1.40 o 
  -5   0  10      653.23      617.02      9.71 o 
  -4   0  10      104.26       76.94      3.73 o 
  -3   0  10     2608.38     2713.82     16.43 o 
  -2   0  10       92.49       99.35      2.99 o 
  -1   0  10     1468.29     1652.80     68.35 o 
   0   0  10     2091.97     2645.44    101.59 o 
   1   0  10     1109.53     1087.64     25.77 o 
   2   0  10      724.16      785.49     38.47 o 
   3   0  10     1021.96      982.29     10.46 o 
   4   0  10        1.42        8.22      2.24 o 
   5   0  10      349.38      345.11      8.22 o 
   6   0  10        2.10        8.22      2.24 o 
   7   0  10      307.21      350.34      5.98 o 
  -7   1  10       31.87       32.53      2.11 o 
  -6   1  10        4.64        7.67      1.17 o 
  -5   1  10       15.02       14.09      1.73 o 
  -4   1  10       18.08       18.67      2.61 o 
  -3   1  10        4.64        0.00      2.24 o 
  -2   1  10       16.30       18.37      1.12 o 
  -1   1  10        2.01        1.93      0.63 o 
   0   1  10        0.00        0.37      0.47 o 
   1   1  10        5.09        3.17      0.75 o 
   2   1  10       20.42       27.49      2.16 o 
   3   1  10       14.46       10.46      2.24 o 
   4   1  10       47.53       48.45      1.84 o 
   5   1  10       35.57       49.35      2.64 o 
   6   1  10       31.98       36.60      2.11 o 
   7   1  10       52.45       56.27      3.73 o 
  -7   2  10      985.90     1095.70     61.63 o 
  -6   2  10      103.88       92.33      3.77 o 
  -5   2  10      817.57      797.97     11.95 o 
  -4   2  10      445.46      498.95     26.89 o 
  -3   2  10     1961.62     1997.46     14.19 o 
  -2   2  10      219.17      323.41     24.28 o 
  -1   2  10     1362.47     1162.64     38.10 o 
   0   2  10     1712.63     2154.27     40.34 o 
   1   2  10     1006.16      806.73      4.38 o 
   2   2  10      934.80     1110.29     10.63 o 
   3   2  10      717.62      664.08      9.71 o 
   4   2  10      100.94      131.28      4.86 o 
   5   2  10      332.93      323.95     16.81 o 
   6   2  10      149.41      131.22     12.70 o 
   7   2  10      380.51      405.62      6.72 o 
  -7   3  10        0.04       62.75      2.99 o 
  -6   3  10       41.79       43.68      1.87 o 
  -5   3  10        4.41       36.58      2.81 o 
  -4   3  10       99.57       91.21      2.87 o 
  -3   3  10       14.27       13.45      2.24 o 
  -2   3  10       59.22       56.83      2.99 o 
  -1   3  10       12.31       11.88      1.87 o 
   0   3  10        1.68        4.54      1.06 o 
   1   3  10        3.33        4.86      0.86 o 
   2   3  10       11.49       11.57      1.09 o 
   3   3  10        5.51        5.23      1.58 o 
   4   3  10       52.76       50.74      8.59 o 
   5   3  10        6.82        8.96      1.79 o 
   6   3  10       34.46       31.57      4.86 o 
   7   3  10        3.97        8.22      1.49 o 
  -7   4  10      834.09      906.85      9.71 o 
  -6   4  10       42.78       53.65      1.87 o 
  -5   4  10     1247.96     1189.94     10.29 o 
  -4   4  10       86.48      115.18      4.72 o 
  -3   4  10     3762.48     3958.67     20.54 o 
  -2   4  10      628.00      697.15     31.00 o 
  -1   4  10     4038.92     4084.82     45.57 o 
   0   4  10       36.22       87.05     46.69 o 
   1   4  10     3832.54     3959.84     39.96 o 
   2   4  10      116.57      143.42      3.17 o 
   3   4  10     3460.85     3698.36     23.90 o 
   4   4  10      439.73      485.54      9.71 o 
   5   4  10     1616.26     1676.62    221.11 o 
   6   4  10       61.95       74.80     13.45 o 
   7   4  10     1114.72     1086.44     12.33 o 
  -7   5  10      160.88      172.56      4.48 o 
  -6   5  10       28.64       36.61      1.57 o 
  -5   5  10      254.34      236.01      4.75 o 
  -4   5  10       68.05       53.38      2.90 o 
  -3   5  10      240.77      237.39      5.60 o 
  -2   5  10       30.65       32.67      1.29 o 
  -1   5  10       61.19       62.39      2.11 o 
   0   5  10        2.62        3.73      1.06 o 
   1   5  10       79.90       79.38      2.99 o 
   2   5  10        0.71       -0.30      2.24 o 
   3   5  10      204.68      200.19      5.98 o 
   4   5  10        3.18       -0.75      1.58 o 
   5   5  10      197.26      182.11      6.35 o 
   6   5  10        0.01        0.00      2.24 o 
   7   5  10      111.05      105.86      4.11 o 
  -7   6  10      730.60      774.63      8.22 o 
  -6   6  10       32.31       40.37      2.30 o 
  -5   6  10     1361.75     1325.20     30.63 o 
  -4   6  10       84.92      110.06      3.40 o 
  -3   6  10     4253.13     4073.25     27.27 o 
  -2   6  10       13.69       34.46      1.79 o 
  -1   6  10     6148.91     5874.89     31.75 o 
   0   6  10      509.26      651.74     10.83 o 
   1   6  10     4850.18     4806.51     67.23 o 
   2   6  10      504.56      626.73      9.71 o 
   3   6  10     2691.66     2658.55     21.66 o 
   4   6  10       56.18      109.76     24.65 o 
   5   6  10      772.70      701.90      8.59 o 
   6   6  10      145.73      132.72      4.11 o 
   7   6  10      431.84      475.83      5.23 o 
  -7   7  10        1.85       14.19      2.24 o 
  -6   7  10       20.17       18.30      2.99 o 
  -5   7  10        1.71       12.26      2.91 o 
  -4   7  10       82.27       75.72      2.70 o 
  -3   7  10        0.15        0.25      1.29 o 
  -2   7  10       67.46       76.72      2.16 o 
  -1   7  10        0.20        1.49      1.58 o 
   0   7  10       19.86       20.20      1.58 o 
   1   7  10       10.56        8.22      2.24 o 
   2   7  10        1.15       -0.75      2.24 o 
   3   7  10        7.96        5.98      2.24 o 
   4   7  10       29.85       24.67      1.73 o 
   5   7  10       13.14       14.50      4.11 o 
   6   7  10       40.39       41.54      2.11 o 
  -6   8  10       68.06       73.58      2.64 o 
  -5   8  10      395.87      403.94      6.06 o 
  -4   8  10       59.97       63.17      2.42 o 
  -3   8  10     1052.01      949.19      9.23 o 
  -2   8  10        2.28        2.67      2.24 o 
  -1   8  10      893.00      801.70      7.65 o 
   0   8  10       71.03       73.27      2.64 o 
   1   8  10      590.62      637.18      9.71 o 
   2   8  10       40.21       34.36      2.99 o 
   3   8  10      627.40      669.11     76.19 o 
   4   8  10       13.55       15.58      2.97 o 
   5   8  10      188.98      194.54      3.94 o 
   6   8  10       30.81       34.38      2.24 o 
  -6   9  10        1.53       38.56      2.11 o 
  -5   9  10        1.38       44.17     17.55 o 
  -4   9  10        3.47        3.73      1.79 o 
  -3   9  10        0.71        1.67      1.37 o 
  -2   9  10        8.50        9.00      2.24 o 
  -1   9  10        0.06       -0.61      1.40 o 
   0   9  10       36.78       39.65      2.11 o 
   1   9  10        2.19        3.73      2.24 o 
   2   9  10      113.63       95.24      3.17 o 
   3   9  10        0.01        1.49      2.11 o 
   4   9  10       60.66       51.19      2.64 o 
   5   9  10        2.11        3.73      1.58 o 
   6   9  10       35.08       35.11      2.24 o 
  -6  10  10       85.98       99.74      2.11 o 
  -5  10  10     1611.18     1568.92      9.99 o 
  -4  10  10      172.84      182.53      4.99 o 
  -3  10  10     4360.28     4432.05    147.71 o 
  -2  10  10      562.20      545.11      8.76 o 
  -1  10  10     6060.37     5765.67     45.94 o 
   0  10  10      301.52      349.08      8.96 o 
   1  10  10     5687.40     6064.00    431.76 o 
   2  10  10      216.30      240.62     19.42 o 
   3  10  10     4094.05     4376.51    292.45 o 
   4  10  10      337.02      345.93      5.53 o 
   5  10  10     1732.68     1700.91     35.86 o 
   6  10  10       65.15       73.21      2.24 o 
  -5  11  10       38.72       45.15      5.60 o 
  -4  11  10        1.48        2.69      1.54 o 
  -3  11  10       23.29       21.04      1.84 o 
  -2  11  10        2.83        2.24      1.54 o 
  -1  11  10        0.99        1.56      1.40 o 
   0  11  10        9.67        9.59      2.24 o 
   1  11  10        5.24        1.49      1.58 o 
   2  11  10       53.73       47.97      4.48 o 
   3  11  10       14.93       14.35      2.11 o 
   4  11  10       29.40       27.08      2.24 o 
   5  11  10       12.56       32.12      2.24 o 
  -5  12  10      279.49      291.34     10.08 o 
  -4  12  10      188.61      171.06      5.23 o 
  -3  12  10      949.43      896.01     19.05 o 
  -2  12  10      188.28      178.12      3.45 o 
  -1  12  10      785.14      789.68     13.45 o 
   0  12  10      570.93      621.70     11.20 o 
   1  12  10      494.20      537.71      6.81 o 
   2  12  10      523.79      519.29     14.94 o 
   3  12  10      233.75      268.92     14.19 o 
   4  12  10      172.83      172.47      5.60 o 
   5  12  10        1.94        4.48      1.49 o 
  -5  13  10      100.43      113.54      2.99 o 
  -4  13  10       52.06       43.33      2.99 o 
  -3  13  10       93.70       97.27      2.87 o 
  -2  13  10       48.81       45.93      2.91 o 
  -1  13  10       46.07       45.34      2.16 o 
   0  13  10       25.82       22.81      1.73 o 
   1  13  10        0.80        1.87      1.58 o 
   2  13  10       23.53       23.64      1.79 o 
   3  13  10        5.24        7.86      1.58 o 
   4  13  10        0.59        0.75      1.24 o 
  -4  14  10       18.59       17.18      2.24 o 
  -3  14  10      587.31      558.23     16.81 o 
  -2  14  10        0.47        5.70      1.87 o 
  -1  14  10      410.91      393.39      6.35 o 
   0  14  10        2.08        8.68      3.36 o 
   1  14  10      385.49      374.34     21.29 o 
   2  14  10        1.65        3.36      2.61 o 
   3  14  10      345.61      376.44      7.84 o 
  -3  15  10        0.03       -0.37      1.06 o 
  -2  15  10       12.85       11.59      1.58 o 
  -1  15  10        0.55        0.00      1.24 o 
   0  15  10       22.34       19.74      1.87 o 
   1  15  10        0.35        1.20      1.24 o 
   2  15  10       88.45       87.22      5.98 o 
   3  15  10        1.02        3.36      1.06 o 
  -2  16  10       39.37       30.48      2.99 o 
  -1  16  10     1764.65     1793.27      8.61 o 
   0  16  10        5.14        4.19      1.12 o 
   1  16  10     1851.75     1885.32     10.83 o 
   2  16  10        2.22        9.00      1.87 o 
  -1  17  10        0.11       -1.49      1.49 o 
   0  17  10        2.06        1.49      1.49 o 
   1  17  10        6.37        5.23      1.49 o 
  -7   1  11      792.90      864.55     15.69 o 
  -6   1  11      200.66      192.69      6.73 o 
  -5   1  11     1486.45     1414.80     11.05 o 
  -4   1  11     2676.37     2540.14     68.72 o 
  -3   1  11     5547.81     5332.03     23.90 o 
  -2   1  11     2013.79     2114.74     14.94 o 
  -1   1  11     7148.21     6693.03     18.22 o 
   0   1  11      935.15     1142.75      7.65 o 
   1   1  11     4900.39     4966.77     16.37 o 
   2   1  11     3029.45     3316.14     13.46 o 
   3   1  11     5097.28     5403.74     28.39 o 
   4   1  11      210.32      174.52      3.29 o 
   5   1  11     2422.41     2266.82     55.28 o 
   6   1  11        0.24        7.83      3.36 o 
   7   1  11      625.64      616.27      7.47 o 
  -7   2  11        4.38       20.20      1.58 o 
  -6   2  11        1.85        6.58      1.24 o 
  -5   2  11        3.91        4.86      2.11 o 
  -4   2  11        2.57        1.22      1.40 o 
  -3   2  11        4.39        6.72      2.24 o 
  -2   2  11        9.23        8.22      1.49 o 
  -1   2  11        0.13        1.49      1.06 o 
   0   2  11        0.96        2.49      0.86 o 
   1   2  11        3.05        4.62      0.75 o 
   2   2  11        0.02       -1.09      1.09 o 
   3   2  11        0.19        5.98      2.24 o 
   4   2  11        2.17        2.99      1.58 o 
   5   2  11        0.04       10.46      1.79 o 
   6   2  11        2.05       17.46      1.79 o 
   7   2  11        0.05        2.99      1.49 o 
  -7   3  11      256.35      287.23      3.70 o 
  -6   3  11        8.89       13.82      1.37 o 
  -5   3  11      372.93      334.81      5.18 o 
  -4   3  11      463.06      429.98      6.06 o 
  -3   3  11     1750.31     1786.16     11.35 o 
  -2   3  11        1.08        2.61      1.12 o 
  -1   3  11     1559.90     1443.69     47.43 o 
   0   3  11      290.56      351.09      4.23 o 
   1   3  11      589.10      487.34      3.63 o 
   2   3  11      522.65      525.22      4.74 o 
   3   3  11     1352.03     1358.03     14.94 o 
   4   3  11        2.14       19.55     11.20 o 
   5   3  11      891.50      824.99    104.21 o 
   6   3  11        5.52       11.79      3.73 o 
   7   3  11      251.52      268.92      5.23 o 
  -7   4  11       26.74       52.16     14.19 o 
  -6   4  11        7.40        9.21      1.19 o 
  -5   4  11       67.22       73.15      9.16 o 
  -4   4  11       28.42       20.64      2.00 o 
  -3   4  11       66.03       63.12      2.16 o 
  -2   4  11       11.99       14.23      1.58 o 
  -1   4  11       29.16       29.90      1.58 o 
   0   4  11        3.83        4.54      1.06 o 
   1   4  11       40.74       42.43      1.54 o 
   2   4  11        0.34        0.75      1.58 o 
   3   4  11      143.19      137.45      5.23 o 
   4   4  11        3.12        2.99      2.24 o 
   5   4  11      128.63      100.10      5.23 o 
   6   4  11        0.23        7.47      2.24 o 
   7   4  11       74.42       62.75      2.24 o 
  -7   5  11      447.61      493.01      6.72 o 
  -6   5  11       13.28       13.50      1.19 o 
  -5   5  11      816.38      772.60      8.17 o 
  -4   5  11     1170.23     1070.47     10.83 o 
  -3   5  11     3306.98     3234.41     39.22 o 
  -2   5  11      538.97      543.42      5.74 o 
  -1   5  11     4230.10     4361.47     76.94 o 
   0   5  11       30.40       24.28      2.99 o 
   1   5  11     2959.49     2935.33     67.98 o 
   2   5  11     1034.51     1121.98     13.45 o 
   3   5  11     3428.54     3366.69     24.65 o 
   4   5  11        0.21        2.61      1.58 o 
   5   5  11     1731.22     1567.19     16.43 o 
   6   5  11       96.86       91.13      3.73 o 
   7   5  11      389.10      413.83      5.23 o 
  -7   6  11       18.95       39.59      2.24 o 
  -6   6  11        2.10        7.32      1.40 o 
  -5   6  11       25.96       30.05      3.91 o 
  -4   6  11        1.37        1.36      1.40 o 
  -3   6  11       12.50       12.28      1.40 o 
  -2   6  11        2.50        1.49      1.73 o 
  -1   6  11        8.52       23.86     10.08 o 
   0   6  11        8.72        7.25      1.24 o 
   1   6  11       14.18       17.18      2.24 o 
   2   6  11       31.53       31.37      2.99 o 
   3   6  11       30.50       28.39      2.99 o 
   4   6  11       16.07       13.49      2.11 o 
   5   6  11       13.89       10.63      1.79 o 
   6   6  11       15.03       12.34      1.58 o 
  -7   7  11      122.15      124.00      2.99 o 
  -6   7  11      163.05      183.52      4.86 o 
  -5   7  11      276.75      293.77     12.94 o 
  -4   7  11     2103.89     2057.90     13.17 o 
  -3   7  11     1773.84     1672.21      9.47 o 
  -2   7  11     1606.83     1692.95     11.58 o 
  -1   7  11     2539.25     2655.47     44.07 o 
   0   7  11      615.12      764.85     15.31 o 
   1   7  11     1783.04     1715.09     15.69 o 
   2   7  11     2461.45     2589.08     20.92 o 
   3   7  11     2181.84     2032.57     20.17 o 
   4   7  11      276.22      271.65      5.00 o 
   5   7  11     1153.27     1066.70     39.59 o 
   6   7  11        2.97        5.75      1.49 o 
  -6   8  11       17.05       14.07      1.87 o 
  -5   8  11       84.99       85.60      2.87 o 
  -4   8  11       22.08       22.80      1.73 o 
  -3   8  11       50.55       45.27      2.64 o 
  -2   8  11       10.89       10.22      1.49 o 
  -1   8  11       26.08       26.78      2.61 o 
   0   8  11        3.51        1.60      1.79 o 
   1   8  11        5.28        8.96      2.24 o 
   2   8  11       26.27       27.64      2.99 o 
   3   8  11       45.49       44.82      3.73 o 
   4   8  11       21.47       23.25      2.11 o 
   5   8  11       34.64       37.07      2.11 o 
   6   8  11       13.45       17.67      1.24 o 
  -6   9  11       25.43       26.97      1.58 o 
  -5   9  11      521.54      555.42      6.06 o 
  -4   9  11      153.65      165.93      3.94 o 
  -3   9  11     2190.56     2136.49     25.40 o 
  -2   9  11       12.67       19.93      4.11 o 
  -1   9  11     2667.20     2738.45     24.28 o 
   0   9  11      338.05      371.02      7.10 o 
   1   9  11     1727.88     1691.19     17.18 o 
   2   9  11      180.23      180.03      5.98 o 
   3   9  11     1928.14     1917.53     19.42 o 
   4   9  11        1.68        7.15      1.40 o 
   5   9  11     1012.73     1037.29     29.13 o 
   6   9  11        5.26        8.96      1.49 o 
  -6  10  11       62.74       70.41      1.87 o 
  -5  10  11       54.64       71.60      6.72 o 
  -4  10  11       71.53       73.52      2.42 o 
  -3  10  11       23.12       27.13      1.83 o 
  -2  10  11       58.49       58.29      2.16 o 
  -1  10  11        6.53        8.91      1.54 o 
   0  10  11       43.44       49.48      2.33 o 
   1  10  11       29.60       30.63      2.99 o 
   2  10  11       18.45       18.67      2.99 o 
   3  10  11      115.49      124.43      3.40 o 
   4  10  11        5.07        4.11      1.58 o 
   5  10  11       91.74      112.05      3.73 o 
  -5  11  11      880.24      907.97     27.27 o 
  -4  11  11      691.61      761.95     17.18 o 
  -3  11  11     3148.30     2964.02     44.07 o 
  -2  11  11      206.21      213.17      3.72 o 
  -1  11  11     4410.26     4291.04     18.75 o 
   0  11  11        7.44       15.72      2.11 o 
   1  11  11     3354.32     3127.66     23.90 o 
   2  11  11      289.48      320.22     19.05 o 
   3  11  11     2884.57     3067.93    185.25 o 
   4  11  11       16.12       13.34      1.87 o 
   5  11  11     1309.64     1315.45      9.71 o 
  -5  12  11       15.34       21.66      2.24 o 
  -4  12  11        5.26        5.23      2.24 o 
  -3  12  11       31.62       35.07      2.46 o 
  -2  12  11        1.77        0.75      1.29 o 
  -1  12  11        2.67        2.38      1.40 o 
   0  12  11       31.08       33.11      1.82 o 
   1  12  11        0.30       -1.12      1.58 o 
   2  12  11       50.20       52.21      2.61 o 
   3  12  11        6.65        5.70      1.87 o 
   4  12  11       50.26       53.59      2.24 o 
  -4  13  11      634.19      587.88      8.22 o 
  -3  13  11     1761.57     1709.42     76.94 o 
  -2  13  11      363.21      326.21      6.64 o 
  -1  13  11     2386.12     2364.20     26.14 o 
   0  13  11      110.36      110.79      4.48 o 
   1  13  11     1787.19     1854.95    121.01 o 
   2  13  11      973.93     1019.98     35.11 o 
   3  13  11     1783.11     1823.00     91.51 o 
   4  13  11      211.35      224.84      4.48 o 
  -4  14  11       42.40       38.84      2.24 o 
  -3  14  11       13.35       11.95      1.24 o 
  -2  14  11       36.64       36.26      2.11 o 
  -1  14  11        0.37       -0.75      1.29 o 
   0  14  11       23.62       22.40      1.79 o 
   1  14  11        1.70        2.24      1.58 o 
   2  14  11        2.91        1.87      1.58 o 
   3  14  11        2.35        2.99      1.49 o 
  -3  15  11     1036.69     1033.37     20.17 o 
  -2  15  11       38.24       44.24      4.86 o 
  -1  15  11     1206.26     1215.74     52.66 o 
   0  15  11       13.62       17.99      3.73 o 
   1  15  11      794.54      839.83     19.05 o 
   2  15  11      219.77      240.89      3.40 o 
  -2  16  11       29.19       26.89      1.49 o 
  -1  16  11        3.58        3.73      1.49 o 
   0  16  11        9.43        8.61      1.06 o 
   1  16  11        0.23        0.00      1.49 o 
   2  16  11        0.21       -0.75      1.49 o 
  -7   0  12     1056.10     1113.71     19.80 o 
  -6   0  12      409.06      352.52     32.87 o 
  -5   0  12     2544.93     2605.90     14.99 o 
  -4   0  12      829.79      786.58     11.20 o 
  -3   0  12     1936.90     2037.05     17.18 o 
  -2   0  12     2062.01     2245.46     15.69 o 
  -1   0  12     3946.40     3359.97     19.42 o 
   0   0  12     8278.04     8752.51     31.37 o 
   1   0  12     4221.05     3884.36     20.92 o 
   2   0  12     3683.98     4056.42     77.31 o 
   3   0  12     2473.68     2609.24     20.17 o 
   4   0  12     1686.55     1555.98     16.43 o 
   5   0  12     1647.50     1690.44     17.18 o 
   6   0  12     1138.97     1032.34     11.95 o 
  -7   1  12        3.35       20.88      2.61 o 
  -6   1  12       34.02       26.21      1.44 o 
  -5   1  12       10.57       10.83      2.33 o 
  -4   1  12       50.74       39.60      2.11 o 
  -3   1  12        8.82        7.85      1.46 o 
  -2   1  12       35.22       31.39      1.58 o 
  -1   1  12        0.11       -0.37      1.06 o 
   0   1  12        0.95        1.24      0.86 o 
   1   1  12        7.84        6.78      0.86 o 
   2   1  12       55.64       56.95      2.95 o 
   3   1  12       12.62       11.20      2.24 o 
   4   1  12       87.19       77.42      7.84 o 
   5   1  12        6.80       23.54      2.11 o 
   6   1  12       69.59       93.52      3.73 o 
   7   1  12        1.17       10.46      1.49 o 
  -7   2  12      162.95      173.38      3.73 o 
  -6   2  12      400.47      388.10      8.73 o 
  -5   2  12      836.02      767.88     20.17 o 
  -4   2  12      407.84      403.15      6.06 o 
  -3   2  12      482.94      500.01      6.06 o 
  -2   2  12      366.21      351.09      6.72 o 
  -1   2  12     1189.44     1107.04     11.20 o 
   0   2  12     2024.76     2032.27      8.43 o 
   1   2  12     1514.05     1484.64      9.95 o 
   2   2  12      503.10      505.02      8.96 o 
   3   2  12     1067.41     1034.58     12.70 o 
   4   2  12      217.19      209.42      7.47 o 
   5   2  12      874.13      831.23     62.75 o 
   6   2  12      232.56      207.05     16.06 o 
   7   2  12      334.32      307.76      4.48 o 
  -7   3  12       28.27       33.61      2.24 o 
  -6   3  12       48.53       37.19      1.44 o 
  -5   3  12       25.38       27.12      1.98 o 
  -4   3  12       46.18       34.10      2.33 o 
  -3   3  12       10.76       11.54      1.40 o 
  -2   3  12       17.88       11.95      2.24 o 
  -1   3  12        1.62        0.00      2.24 o 
   0   3  12       10.00        9.65      1.09 o 
   1   3  12        4.67        3.66      0.88 o 
   2   3  12       45.91       46.19      3.36 o 
   3   3  12       15.16       13.45      2.24 o 
   4   3  12       53.51       54.82      7.47 o 
   5   3  12       18.81       24.84      2.33 o 
   6   3  12       39.81       41.85      4.86 o 
   7   3  12       22.08       21.66      1.49 o 
  -7   4  12      132.24      158.36      3.73 o 
  -6   4  12      208.84      208.42      3.29 o 
  -5   4  12      524.94      498.99      6.87 o 
  -4   4  12      216.06      191.16      4.86 o 
  -3   4  12      168.50      169.71      3.94 o 
  -2   4  12      483.20      539.54      4.38 o 
  -1   4  12      626.54      580.06     24.65 o 
   0   4  12     2792.75     3017.50     75.45 o 
   1   4  12      928.26      838.41      8.74 o 
   2   4  12     1058.48     1163.81     13.45 o 
   3   4  12      484.94      481.06      9.71 o 
   4   4  12      453.15      442.22      9.71 o 
   5   4  12      507.99      473.59      9.71 o 
   6   4  12      475.25      416.82      7.47 o 
   7   4  12      176.33      168.82      2.99 o 
  -7   5  12       17.76       40.34      2.24 o 
  -6   5  12       13.64       10.81      1.12 o 
  -5   5  12       16.61       39.82      2.99 o 
  -4   5  12       12.01        5.60      1.54 o 
  -3   5  12        8.51        8.22      1.76 o 
  -2   5  12        6.14        4.78      1.54 o 
  -1   5  12        6.52        4.83      1.85 o 
   0   5  12        2.72        2.99      2.24 o 
   1   5  12        0.29        0.75      2.99 o 
   2   5  12        4.06        2.24      2.99 o 
   3   5  12        0.58        1.49      2.24 o 
   4   5  12        5.87        2.24      1.58 o 
   5   5  12        2.43        6.72      2.24 o 
   6   5  12        7.24        6.72      2.24 o 
  -6   6  12       46.97       44.62      1.73 o 
  -5   6  12       69.47       78.74      2.28 o 
  -4   6  12       42.95       43.40      3.15 o 
  -3   6  12       92.12      128.82      3.02 o 
  -2   6  12      152.86      179.06      3.14 o 
  -1   6  12       84.15      171.89     27.64 o 
   0   6  12     1190.23     1423.17     28.76 o 
   1   6  12        5.66       27.39      2.11 o 
   2   6  12      566.41      565.47      9.71 o 
   3   6  12        1.54       17.93      2.99 o 
   4   6  12      232.84      219.52      7.84 o 
   5   6  12       83.83       87.40      4.48 o 
   6   6  12      221.12      199.09      3.17 o 
  -6   7  12       18.73       20.29      1.79 o 
  -5   7  12      143.92      146.67      7.22 o 
  -4   7  12       44.55       47.64      1.75 o 
  -3   7  12      124.91      101.13      2.59 o 
  -2   7  12       23.20       21.49      1.73 o 
  -1   7  12       16.22       14.58      1.73 o 
   0   7  12        7.69        7.93      1.79 o 
   1   7  12       17.72       24.28      2.99 o 
   2   7  12       47.93       46.31      3.73 o 
   3   7  12       88.58       76.94      4.48 o 
   4   7  12       91.38       88.56      3.17 o 
   5   7  12      101.36       94.60      5.23 o 
   6   7  12       60.68       65.47      1.79 o 
  -6   8  12       79.27       82.92      2.33 o 
  -5   8  12      377.05      396.28     24.28 o 
  -4   8  12        0.50        7.92      2.11 o 
  -3   8  12      237.00      225.77      4.44 o 
  -2   8  12       14.22       16.47      1.73 o 
  -1   8  12      735.48      841.46     26.89 o 
   0   8  12       63.10       76.57      2.64 o 
   1   8  12      969.50     1003.96     13.45 o 
   2   8  12        4.08        6.72      2.99 o 
   3   8  12      387.39      361.54      8.96 o 
   4   8  12       14.05       21.09      3.36 o 
   5   8  12      376.68      390.68      6.72 o 
   6   8  12       23.63       20.28      1.49 o 
  -6   9  12        0.03        0.00      1.06 o 
  -5   9  12       22.15       28.41      2.11 o 
  -4   9  12        0.02       -1.12      1.58 o 
  -3   9  12       25.47       28.56      2.24 o 
  -2   9  12        8.46        9.49      1.79 o 
  -1   9  12        8.53       12.27      1.40 o 
   0   9  12       43.65       44.70      3.36 o 
   1   9  12        0.15        0.00      2.24 o 
   2   9  12       34.45       32.87      2.99 o 
   3   9  12        5.19        7.47      2.99 o 
   4   9  12       49.54       47.17      2.33 o 
   5   9  12       14.96       19.42      2.24 o 
   6   9  12       27.67       29.13      1.49 o 
  -5  10  12      684.85      713.78      6.06 o 
  -4  10  12      148.08      160.78      3.30 o 
  -3  10  12      674.15      625.07     10.08 o 
  -2  10  12      239.98      257.57      6.35 o 
  -1  10  12     1538.60     1616.79     11.35 o 
   0  10  12      803.51      855.54     22.78 o 
   1  10  12     1857.76     1796.52     17.93 o 
   2  10  12      538.34      514.68      9.71 o 
   3  10  12      995.14     1059.21     66.48 o 
   4  10  12      422.35      422.80      8.22 o 
   5  10  12      739.39      763.43      8.22 o 
  -5  11  12        8.07       17.64      5.23 o 
  -4  11  12       42.43       40.22      1.73 o 
  -3  11  12        5.30        4.95      1.87 o 
  -2  11  12       57.46       61.33      2.16 o 
  -1  11  12        0.00        1.56      1.40 o 
   0  11  12       41.69       45.11      2.33 o 
   1  11  12        6.21        2.99      2.24 o 
   2  11  12        0.86        0.00      2.24 o 
   3  11  12       24.44       19.42      2.99 o 
   4  11  12        0.09        0.00      2.24 o 
   5  11  12       48.21       52.29      2.24 o 
  -5  12  12      423.40      437.74      5.98 o 
  -4  12  12      170.76      168.07      4.48 o 
  -3  12  12      286.46      247.67      4.47 o 
  -2  12  12      274.87      280.19      5.47 o 
  -1  12  12      825.02      826.71     11.58 o 
   0  12  12      743.98      811.07     56.40 o 
   1  12  12      998.07      947.19     12.70 o 
   2  12  12      383.37      395.16      8.22 o 
   3  12  12      526.34      489.28      8.96 o 
   4  12  12      238.48      247.25      3.40 o 
  -4  13  12       18.19       14.19      2.24 o 
  -3  13  12        6.46        5.60      1.58 o 
  -2  13  12       42.25       39.90      1.73 o 
  -1  13  12        4.02        4.28      1.40 o 
   0  13  12       46.85       47.06      3.73 o 
   1  13  12        0.39        2.99      2.24 o 
   2  13  12       10.29        9.71      2.24 o 
   3  13  12        0.93        2.24      2.24 o 
   4  13  12       14.82       16.43      1.49 o 
  -3  14  12     1190.57     1182.59     33.61 o 
  -2  14  12        0.26        2.24      1.87 o 
  -1  14  12     2214.18     2289.33     95.24 o 
   0  14  12       35.68       27.64      2.99 o 
   1  14  12     2158.75     2161.80     17.18 o 
   2  14  12        2.40        1.49      2.24 o 
   3  14  12     1166.18     1195.19      9.71 o 
  -2  15  12       40.17       45.57      2.24 o 
  -1  15  12       11.75        8.96      2.24 o 
   0  15  12       36.62       33.61      2.99 o 
   1  15  12        4.18        5.23      1.49 o 
   2  15  12        2.65        2.99      1.49 o 
  -1  16  12        6.03        5.23      1.49 o 
   0  16  12      248.09      253.23      4.48 o 
   1  16  12       21.79       26.14      1.49 o 
  -6   1  13      990.21      953.13     27.57 o 
  -5   1  13     2244.97     2134.82     13.40 o 
  -4   1  13      557.60      569.14     35.11 o 
  -3   1  13     2931.12     2850.36     24.28 o 
  -2   1  13     3310.72     3433.93     15.85 o 
  -1   1  13     4733.75     4444.99     16.37 o 
   0   1  13     4564.58     4602.72     24.28 o 
   1   1  13     5482.39     5467.03     24.28 o 
   2   1  13      973.53     1042.94      7.08 o 
   3   1  13     1889.96     1851.05     17.18 o 
   4   1  13     1746.60     1685.76     81.05 o 
   5   1  13      898.43      832.84     42.58 o 
   6   1  13      800.16      768.03     29.51 o 
  -6   2  13       35.98       37.42      1.44 o 
  -5   2  13       80.45       83.48      3.40 o 
  -4   2  13       33.59       23.24      2.61 o 
  -3   2  13       44.25       46.82      2.16 o 
  -2   2  13       21.12       19.95      1.81 o 
  -1   2  13       16.42       12.88      2.61 o 
   0   2  13        0.52        0.53      1.09 o 
   1   2  13        4.02        2.99      2.24 o 
   2   2  13       20.97       20.94      2.11 o 
   3   2  13       14.37       15.69      2.99 o 
   4   2  13       37.34       29.41      2.22 o 
   5   2  13       20.49       23.64      1.79 o 
   6   2  13       37.31       51.30      2.61 o 
  -6   3  13      112.73      108.77      1.92 o 
  -5   3  13     1579.54     1502.82     11.35 o 
  -4   3  13       20.27       30.85      1.84 o 
  -3   3  13     2401.04     2224.84     52.66 o 
  -2   3  13      349.67      366.54      5.71 o 
  -1   3  13     4232.64     4311.64     25.40 o 
   0   3  13      481.14      565.72      5.74 o 
   1   3  13     4903.13     4926.41     24.65 o 
   2   3  13      155.91      207.36     34.36 o 
   3   3  13     1569.93     1496.23     16.43 o 
   4   3  13       31.80       38.48      2.33 o 
   5   3  13      497.83      485.16     44.07 o 
   6   3  13        6.26       11.20      2.24 o 
  -6   4  13      219.62      236.29      3.49 o 
  -5   4  13      109.31       89.45      2.32 o 
  -4   4  13      204.45      174.42      4.23 o 
  -3   4  13      111.65       99.26      3.72 o 
  -2   4  13       91.51       92.89      2.42 o 
  -1   4  13       61.30       58.30      4.86 o 
   0   4  13        2.08        3.20      1.79 o 
   1   4  13        9.40        6.72      2.11 o 
   2   4  13      159.58      159.86      5.23 o 
   3   4  13       71.98       58.27      3.73 o 
   4   4  13      198.33      158.38      7.84 o 
   5   4  13       95.81       67.23      3.73 o 
   6   4  13      144.17      126.99      3.73 o 
  -6   5  13      120.76      127.62      2.13 o 
  -5   5  13      231.26      242.81      4.75 o 
  -4   5  13       73.03       67.68      2.59 o 
  -3   5  13       27.63       32.46      2.54 o 
  -2   5  13       50.29       33.92      2.19 o 
  -1   5  13       24.67       11.46      1.79 o 
   0   5  13      128.54      124.45      7.47 o 
   1   5  13       81.38       69.47      2.64 o 
   2   5  13      183.40      199.45      5.98 o 
   3   5  13        8.02       19.42      2.99 o 
   4   5  13      115.45      123.37      3.73 o 
   5   5  13        1.40        0.75      2.24 o 
   6   5  13      101.67      118.03      2.64 o 
  -6   6  13       37.46       45.79      1.79 o 
  -5   6  13        0.47        1.15      1.40 o 
  -4   6  13       40.17       33.91      3.59 o 
  -3   6  13        1.28        3.33      1.66 o 
  -2   6  13       24.77       27.45      1.73 o 
  -1   6  13        2.53        2.99      2.24 o 
   0   6  13        0.15        2.61      2.11 o 
   1   6  13        0.02       -1.87      3.36 o 
   2   6  13       69.02       63.49      3.73 o 
   3   6  13        2.36        5.98      2.24 o 
   4   6  13      101.74       84.98      4.11 o 
   5   6  13        8.66       10.46      2.24 o 
   6   6  13       80.55       71.50      3.36 o 
  -6   7  13       85.90       93.12      3.36 o 
  -5   7  13      294.83      305.73     10.78 o 
  -4   7  13       97.92      106.83      2.81 o 
  -3   7  13      151.84      152.87      4.23 o 
  -2   7  13        7.23        9.23      1.54 o 
  -1   7  13      193.09      203.46     16.81 o 
   0   7  13       39.82       50.82      2.33 o 
   1   7  13      317.87      364.76     29.88 o 
   2   7  13      301.35      288.34      7.47 o 
   3   7  13       42.87       35.11      3.73 o 
   4   7  13       28.78       27.31      2.11 o 
   5   7  13       11.67       12.70      2.24 o 
   6   7  13       46.74       47.99      2.99 o 
  -6   8  13        0.32        0.00      1.06 o 
  -5   8  13        6.36        9.71      1.87 o 
  -4   8  13        1.47        2.49      1.29 o 
  -3   8  13       14.57       12.17      1.54 o 
  -2   8  13        0.02       -0.37      1.54 o 
  -1   8  13        0.06       -0.52      1.54 o 
   0   8  13        0.09        0.32      1.79 o 
   1   8  13        2.51        3.73      2.11 o 
   2   8  13        5.06       11.20      2.99 o 
   3   8  13       14.85       13.45      2.99 o 
   4   8  13        2.40        3.36      1.58 o 
   5   8  13       24.88       25.40      2.24 o 
   6   8  13        0.45        1.49      1.49 o 
  -5   9  13      539.84      580.44     15.31 o 
  -4   9  13       44.47       42.43      2.33 o 
  -3   9  13      575.86      618.92     34.74 o 
  -2   9  13       15.62       23.85      2.30 o 
  -1   9  13      941.19     1013.50     34.36 o 
   0   9  13       26.81       47.50     11.95 o 
   1   9  13     1179.40     1145.14     14.19 o 
   2   9  13      331.67      292.07      7.47 o 
   3   9  13      339.46      330.92      8.22 o 
   4   9  13        2.17        6.76      1.58 o 
   5   9  13       78.39       86.65      2.99 o 
  -5  10  13       25.87       25.42      1.58 o 
  -4  10  13       14.41       10.70      1.40 o 
  -3  10  13       14.55       10.15      1.73 o 
  -2  10  13       13.82       11.60      1.40 o 
  -1  10  13        0.88        2.72      1.40 o 
   0  10  13        9.99       11.01      2.24 o 
   1  10  13        6.16        2.24      2.24 o 
   2  10  13       16.58       20.17      2.99 o 
   3  10  13       20.31       16.26      1.79 o 
   4  10  13        2.78        4.48      1.58 o 
   5  10  13       56.72       53.78      2.24 o 
  -5  11  13      986.47     1009.19      8.96 o 
  -4  11  13       20.29       23.89      1.87 o 
  -3  11  13     1166.71     1129.82     18.30 o 
  -2  11  13      173.84      169.44      3.14 o 
  -1  11  13     1578.24     1579.66     15.31 o 
   0  11  13      256.23      265.04     16.06 o 
   1  11  13     1988.53     1893.63     17.93 o 
   2  11  13       11.17       28.39      3.73 o 
   3  11  13     1062.28     1027.86     12.70 o 
   4  11  13      188.35      188.99      5.23 o 
  -4  12  13       27.01       26.14      2.24 o 
  -3  12  13        0.02        0.75      1.58 o 
  -2  12  13       21.17       20.24      1.54 o 
  -1  12  13        9.39       10.78      1.86 o 
   0  12  13        9.68        9.90      1.87 o 
   1  12  13       15.42       14.19      2.99 o 
   2  12  13       18.14       19.42      2.99 o 
   3  12  13       15.25       14.19      2.24 o 
   4  12  13       10.49       11.24      1.24 o 
  -4  13  13       57.47       51.54      2.24 o 
  -3  13  13     1352.44     1346.08     11.95 o 
  -2  13  13      354.92      329.37      4.47 o 
  -1  13  13     1705.33     1711.26     11.20 o 
   0  13  13      530.39      495.26      8.22 o 
   1  13  13     1915.75     1919.77     16.43 o 
   2  13  13       29.36       20.17      2.99 o 
   3  13  13      834.90      858.29      8.96 o 
  -3  14  13        6.33        9.71      1.49 o 
  -2  14  13       58.34       54.93      2.11 o 
  -1  14  13       13.48       12.70      2.24 o 
   0  14  13       25.31       27.64      2.99 o 
   1  14  13        3.65        2.24      2.24 o 
   2  14  13       16.73       19.42      2.24 o 
   3  14  13        0.26        0.00      1.49 o 
  -1  15  13      324.58      315.23      5.23 o 
   0  15  13      190.83      212.89      4.48 o 
   1  15  13      573.33      544.56      6.72 o 
   2  15  13        4.39        1.49      1.49 o 
  -6   0  14     1162.89     1133.27     36.23 o 
  -5   0  14     6647.23     6541.13    106.45 o 
  -4   0  14     4124.65     4005.37     25.40 o 
  -3   0  14    17529.35    16914.67    517.29 o 
  -2   0  14     4995.83     5029.50     28.39 o 
  -1   0  14    21497.41    20048.53     56.02 o 
   0   0  14     2478.43     2716.81     20.17 o 
   1   0  14    19217.29    18757.72     53.04 o 
   2   0  14     3895.10     4074.64     22.78 o 
   3   0  14    13458.81    14645.53     46.31 o 
   4   0  14     1307.08     1292.30     14.94 o 
   5   0  14     5640.20     5426.15     28.39 o 
   6   0  14      187.23      200.94      4.48 o 
  -6   1  14        2.52       48.57      1.94 o 
  -5   1  14      126.82      116.61      3.70 o 
  -4   1  14        6.50        5.60      2.11 o 
  -3   1  14      105.53      105.58      3.40 o 
  -2   1  14        8.24        6.62      1.79 o 
  -1   1  14       42.33       41.10      2.64 o 
   0   1  14        2.09        0.11      1.87 o 
   1   1  14        1.84        2.24      2.99 o 
   2   1  14        0.49       -0.75      2.11 o 
   3   1  14        1.33        5.23      2.24 o 
   4   1  14        3.71        4.16      1.79 o 
   5   1  14        5.26        6.87      1.58 o 
   6   1  14        5.32       36.42      2.61 o 
  -6   2  14      451.46      457.10      3.91 o 
  -5   2  14       29.64       36.60      2.49 o 
  -4   2  14     3054.44     2837.57     15.58 o 
  -3   2  14      454.00      405.73      6.06 o 
  -2   2  14     5477.52     5607.85     20.58 o 
  -1   2  14      557.59      559.52      6.87 o 
   0   2  14     4612.41     5050.41     27.64 o 
   1   2  14      726.67      754.94     10.83 o 
   2   2  14     6190.72     6276.71     58.27 o 
   3   2  14      999.07      915.81     12.70 o 
   4   2  14     2287.25     2209.83    199.45 o 
   5   2  14      307.54      298.73      4.67 o 
   6   2  14      534.42      542.47     31.75 o 
  -6   3  14      239.24      213.59      2.40 o 
  -5   3  14       99.96       88.65      3.67 o 
  -4   3  14      237.59      194.30      4.47 o 
  -3   3  14       99.68       83.49      2.59 o 
  -2   3  14      106.91      101.49      2.24 o 
  -1   3  14       22.85       20.60      2.11 o 
   0   3  14        0.51       -1.49      2.99 o 
   1   3  14       25.63       26.17      2.11 o 
   2   3  14      144.65      143.44      3.70 o 
   3   3  14       96.63       79.18      4.48 o 
   4   3  14      277.45      236.98     17.18 o 
   5   3  14      141.58      131.70     11.95 o 
   6   3  14      273.97      245.54      3.40 o 
  -6   4  14       24.60       40.14      1.77 o 
  -5   4  14       53.12       49.89      2.22 o 
  -4   4  14      687.58      632.79      7.47 o 
  -3   4  14      882.83      853.53     15.31 o 
  -2   4  14      723.31      662.55      6.01 o 
  -1   4  14      666.65      679.02     10.46 o 
   0   4  14      122.07      113.54      4.48 o 
   1   4  14      618.35      649.04     25.77 o 
   2   4  14      821.68      696.94     10.46 o 
   3   4  14      925.00      834.39     12.70 o 
   4   4  14      170.07      155.00      4.23 o 
   5   4  14      295.40      248.00      6.72 o 
   6   4  14        2.58        2.61      1.06 o 
  -6   5  14       44.78       41.39      1.37 o 
  -5   5  14       40.97       32.87      1.57 o 
  -4   5  14       60.91       38.65      2.16 o 
  -3   5  14       39.69       29.97      1.84 o 
  -2   5  14       29.88       24.22      1.73 o 
  -1   5  14        5.23        7.47      2.99 o 
   0   5  14        0.48       -0.75      1.79 o 
   1   5  14       23.65       23.44      1.87 o 
   2   5  14       52.09       50.80      3.73 o 
   3   5  14       53.65       44.07      3.73 o 
   4   5  14       69.08       53.04      2.64 o 
   5   5  14       75.11       61.25      3.73 o 
   6   5  14       43.78       44.83      1.58 o 
  -6   6  14      102.40      123.40      2.96 o 
  -5   6  14      551.62      569.06      7.84 o 
  -4   6  14      560.37      528.70      6.59 o 
  -3   6  14     2237.32     2125.34     11.05 o 
  -2   6  14      332.37      321.19      4.44 o 
  -1   6  14     1876.46     1634.42     17.18 o 
   0   6  14       14.01       14.47      1.79 o 
   1   6  14     1488.55     1393.29     39.59 o 
   2   6  14      325.83      338.39      8.22 o 
   3   6  14     1590.86     1513.41     17.18 o 
   4   6  14       64.92       64.75      2.87 o 
   5   6  14      570.11      590.87      8.96 o 
   6   6  14        0.91        2.24      1.06 o 
  -6   7  14        1.28        1.74      0.86 o 
  -5   7  14       51.30       51.73      1.83 o 
  -4   7  14        4.64        4.48      1.19 o 
  -3   7  14       48.72       42.08      2.16 o 
  -2   7  14        1.75        1.05      1.54 o 
  -1   7  14       12.23       10.46      2.99 o 
   0   7  14        0.25       -0.37      1.58 o 
   1   7  14        1.10        1.07      1.79 o 
   2   7  14        0.42        0.00      2.24 o 
   3   7  14        1.11        0.75      2.24 o 
   4   7  14        3.91        0.37      1.87 o 
   5   7  14        2.07        1.49      1.49 o 
  -5   8  14      195.04      186.41      3.70 o 
  -4   8  14      404.95      418.62      6.23 o 
  -3   8  14        1.14        2.74      1.29 o 
  -2   8  14      347.93      366.80     31.00 o 
  -1   8  14       55.24       24.00      2.11 o 
   0   8  14       70.52       82.25     13.07 o 
   1   8  14       23.08       15.99      5.23 o 
   2   8  14      522.91      522.15      9.71 o 
   3   8  14       80.66       79.93      4.48 o 
   4   8  14      157.91      160.95      7.47 o 
   5   8  14       16.24       11.20      1.49 o 
  -5   9  14       20.03       20.55      1.58 o 
  -4   9  14        6.95        7.76      1.29 o 
  -3   9  14        8.31        9.00      1.73 o 
  -2   9  14        1.26        0.11      1.79 o 
  -1   9  14        4.01        2.45      1.79 o 
   0   9  14        0.49        2.03      1.79 o 
   1   9  14        0.14        0.00      2.24 o 
   2   9  14        6.51        5.98      2.24 o 
   3   9  14        5.34        3.73      2.24 o 
   4   9  14        1.88        1.49      1.58 o 
   5   9  14        7.18        7.12      1.06 o 
  -5  10  14      363.90      359.30      5.98 o 
  -4  10  14     1024.57     1018.11     18.30 o 
  -3  10  14     1445.74     1413.09     10.29 o 
  -2  10  14      987.27      972.14     28.39 o 
  -1  10  14     1186.42     1157.57     47.81 o 
   0  10  14      517.68      542.93     10.08 o 
   1  10  14     1153.16     1104.80     14.19 o 
   2  10  14      972.11      969.60     12.70 o 
   3  10  14     1487.70     1553.43     93.37 o 
   4  10  14      330.84      369.27     15.31 o 
   5  10  14      654.70      675.28      5.98 o 
  -4  11  14       64.31       62.00      2.99 o 
  -3  11  14        2.62        2.61      1.58 o 
  -2  11  14       24.35       19.59      1.98 o 
  -1  11  14        0.21        1.12      1.87 o 
   0  11  14        1.83        1.49      1.58 o 
   1  11  14       18.60       18.67      2.99 o 
   2  11  14        0.14       -0.75      2.24 o 
   3  11  14       56.61       46.31      2.99 o 
   4  11  14       19.22       14.16      1.49 o 
  -4  12  14     1521.64     1493.98     10.46 o 
  -3  12  14     1262.55     1195.39      8.17 o 
  -2  12  14     1456.92     1383.30     23.53 o 
  -1  12  14     1012.08      963.67      7.92 o 
   0  12  14      908.85      944.63     57.89 o 
   1  12  14      992.16      955.40     11.95 o 
   2  12  14     1513.27     1437.21     14.19 o 
   3  12  14     1249.58     1238.51     11.95 o 
   4  12  14      793.90      758.94      6.72 o 
  -3  13  14       30.51       29.13      2.24 o 
  -2  13  14       31.33       29.09      1.59 o 
  -1  13  14        8.78        7.47      1.58 o 
   0  13  14       19.57       20.17      2.24 o 
   1  13  14        5.58        5.98      2.24 o 
   2  13  14       20.05       17.18      2.24 o 
   3  13  14        2.70        3.73      1.49 o 
  -2  14  14      855.12      903.86      7.47 o 
  -1  14  14     1160.72     1231.79     10.46 o 
   0  14  14      568.79      614.03      8.22 o 
   1  14  14     1295.17     1325.16     11.20 o 
   2  14  14      895.02      921.79      8.96 o 
   0  15  14        1.64        1.49      1.49 o 
   1  15  14        6.70        6.72      1.49 o 
  -6   1  15      867.43      870.62      5.50 o 
  -5   1  15      646.89      586.04      7.12 o 
  -4   1  15     3524.58     3363.27     34.74 o 
  -3   1  15     1609.49     1651.10     20.17 o 
  -2   1  15     3411.94     3523.63     17.43 o 
  -1   1  15     2674.70     2687.07     19.42 o 
   0   1  15     4704.84     4719.52     19.54 o 
   1   1  15     1920.86     1934.12     17.18 o 
   2   1  15     6778.59     6866.91    118.77 o 
   3   1  15     1825.21     1968.32     17.93 o 
   4   1  15     2441.88     2361.18    118.02 o 
   5   1  15      980.25      956.42     26.14 o 
   6   1  15     1314.38     1364.42     20.17 o 
  -6   2  15      178.64      201.24      2.50 o 
  -5   2  15      317.05      296.06      4.15 o 
  -4   2  15      158.64      152.76      4.23 o 
  -3   2  15      249.32      222.13      3.88 o 
  -2   2  15       48.72       50.14      2.16 o 
  -1   2  15       39.27       35.50      2.33 o 
   1   2  15       48.29       48.16      3.73 o 
   2   2  15       27.34       28.06      2.11 o 
   3   2  15      261.40      236.05      6.72 o 
   4   2  15       71.53       69.83      7.10 o 
   5   2  15      350.79      338.56     21.66 o 
   6   2  15       63.46       66.48      2.99 o 
  -6   3  15        1.56       15.26      1.12 o 
  -5   3  15        0.96        6.01      1.19 o 
  -4   3  15      281.50      300.60      9.71 o 
  -3   3  15        3.09        2.56      2.24 o 
  -2   3  15       38.93       51.71      2.95 o 
  -1   3  15        5.56       11.20      1.79 o 
   0   3  15      162.10      165.83      5.98 o 
   1   3  15       23.96       36.10     10.83 o 
   2   3  15     1058.85     1059.86      9.23 o 
   3   3  15       10.81       11.95      2.99 o 
   4   3  15      112.84      103.08      4.48 o 
   5   3  15       20.61       21.66      2.24 o 
   6   3  15       50.57       59.01      2.24 o 
  -6   4  15        8.97        6.26      0.88 o 
  -5   4  15        0.44        1.24      1.26 o 
  -4   4  15        0.73        2.45      1.79 o 
  -3   4  15        0.93        1.70      1.40 o 
  -2   4  15        2.17        1.72      1.54 o 
  -1   4  15        1.45        1.92      2.99 o 
   0   4  15        4.32        2.99      2.99 o 
   1   4  15        0.78       -1.49      2.11 o 
   2   4  15        6.45        5.44      1.79 o 
   3   4  15        0.83        2.99      2.24 o 
   4   4  15       28.62       26.94      3.36 o 
   5   4  15        1.16        2.24      2.24 o 
   6   4  15       26.20       38.84      2.24 o 
  -6   5  15      200.11      214.14      2.88 o 
  -5   5  15      218.95      220.22      3.29 o 
  -4   5  15      971.38      874.77      8.45 o 
  -3   5  15      547.07      494.23      6.45 o 
  -2   5  15      413.07      370.85      6.35 o 
  -1   5  15      724.32      710.56     34.36 o 
   0   5  15      534.49      475.09      8.96 o 
   1   5  15      423.04      415.07     25.77 o 
   2   5  15     1609.53     1518.64     16.43 o 
   3   5  15      540.45      508.70      9.71 o 
   4   5  15      394.73      368.94     14.94 o 
   5   5  15      380.65      375.74      6.72 o 
   6   5  15      322.75      335.40      4.48 o 
  -6   6  15        0.72        1.87      1.87 o 
  -5   6  15      215.56      198.38      3.70 o 
  -4   6  15        1.37        0.50      1.29 o 
  -3   6  15      186.29      162.89      3.45 o 
  -2   6  15        2.60        4.06      1.79 o 
  -1   6  15       41.82       38.84      3.73 o 
   0   6  15        8.52       10.46      2.11 o 
   1   6  15        5.01        4.48      2.11 o 
   2   6  15        3.77        5.23      2.24 o 
   3   6  15       79.85       76.94      4.48 o 
   4   6  15       10.32        9.47      1.58 o 
   5   6  15      132.73      124.75      3.73 o 
  -5   7  15       65.44       67.98      2.99 o 
  -4   7  15      223.65      224.71      3.45 o 
  -3   7  15       85.00       84.11      3.63 o 
  -2   7  15       32.00       43.96      5.23 o 
  -1   7  15      152.20      103.08      5.23 o 
   0   7  15       86.02      117.60      8.22 o 
   1   7  15      314.01      274.04      8.59 o 
   2   7  15      726.78      705.91     11.20 o 
   3   7  15      101.15       85.16      4.48 o 
   4   7  15      102.97      100.10      2.87 o 
   5   7  15       18.61       26.14      2.24 o 
  -5   8  15        8.83       12.70      2.24 o 
  -4   8  15        2.15        2.24      1.58 o 
  -3   8  15       13.81       16.07      2.11 o 
  -2   8  15        2.07        1.49      2.99 o 
  -1   8  15        0.36       -0.64      1.87 o 
   0   8  15        0.16       -1.39      1.87 o 
   1   8  15        6.01        7.26      1.79 o 
   2   8  15       17.38       14.19      2.99 o 
   3   8  15       17.22       20.17      2.99 o 
   4   8  15       15.26       13.83      1.58 o 
   5   8  15       14.94       20.17      1.49 o 
  -5   9  15       47.37       53.78      2.99 o 
  -4   9  15      466.61      462.87      5.53 o 
  -3   9  15       46.48       44.23      2.33 o 
  -2   9  15      195.18      201.43      4.86 o 
  -1   9  15       12.22       12.61      2.11 o 
   0   9  15      277.57      335.79      5.28 o 
   1   9  15        0.73        5.98      2.24 o 
   2   9  15      947.88      975.57     12.70 o 
   3   9  15       79.01       85.03      2.87 o 
   4   9  15      168.72      198.99     11.95 o 
   5   9  15      202.57      215.13      3.73 o 
  -5  10  15        0.24        1.49      1.49 o 
  -4  10  15       85.97       81.43      2.64 o 
  -3  10  15        4.44        7.88      2.24 o 
  -2  10  15       49.70       46.41      2.99 o 
  -1  10  15        6.54        8.22      1.58 o 
   0  10  15        8.36        9.77      1.58 o 
   1  10  15       27.45       26.89      2.99 o 
   2  10  15        8.56        8.96      2.24 o 
   3  10  15       33.57       30.14      1.87 o 
   4  10  15       18.58       14.94      2.24 o 
  -4  11  15     1211.37     1124.22      9.71 o 
  -3  11  15       16.18       12.43      1.58 o 
  -2  11  15     1080.89     1026.57     20.92 o 
  -1  11  15       19.19       14.28      4.48 o 
   0  11  15     1302.98     1338.43     27.64 o 
   1  11  15        1.05        5.98      2.24 o 
   2  11  15     2181.39     2024.35     16.43 o 
   3  11  15       33.19       33.61      2.99 o 
   4  11  15      795.92      777.62      7.47 o 
  -3  12  15        2.07        2.24      1.06 o 
  -2  12  15       12.22       16.01      2.24 o 
  -1  12  15        5.94        5.23      1.58 o 
   0  12  15       15.37       15.83      1.58 o 
   1  12  15       29.97       29.13      2.99 o 
   2  12  15        2.95        2.99      2.24 o 
   3  12  15       46.44       38.84      2.24 o 
  -2  13  15     2061.47     2137.89     13.45 o 
  -1  13  15     1006.08     1136.00     25.40 o 
   0  13  15     2301.55     2562.93     16.43 o 
   1  13  15      765.20      870.99      9.71 o 
   2  13  15     3095.69     3152.31     16.43 o 
  -1  14  15       28.03       31.37      1.49 o 
   0  14  15       10.98        8.96      1.49 o 
   1  14  15       28.54       31.37      2.24 o 
  -6   0  16     6836.47     6725.09     17.16 o 
  -5   0  16     1312.73     1263.16     13.45 o 
  -4   0  16     9083.64     8388.72     38.10 o 
  -3   0  16     1598.38     1685.96     16.43 o 
  -2   0  16    17745.82    16217.20     53.78 o 
  -1   0  16     4547.35     4192.12     27.64 o 
   0   0  16    23084.86    19702.67     58.27 o 
   1   0  16     5629.78     5164.70     29.88 o 
   2   0  16    12379.87    11938.43     44.07 o 
   3   0  16     2972.15     3283.78     21.66 o 
   4   0  16     9246.20     8887.71     35.86 o 
   5   0  16     2018.12     1982.52     14.19 o 
  -6   1  16      173.26      254.62      4.07 o 
  -5   1  16        0.36        2.32      1.60 o 
  -4   1  16      178.73      171.06      5.98 o 
  -3   1  16        6.38        5.73      1.73 o 
  -2   1  16      104.30      111.14      3.02 o 
  -1   1  16       13.34       10.84      2.11 o 
   0   1  16       18.15       14.49      2.33 o 
   1   1  16        7.37        7.84      2.11 o 
   2   1  16        7.02        8.52      2.18 o 
   3   1  16        0.24       -0.75      2.99 o 
   4   1  16       53.54       54.16      6.35 o 
   5   1  16        1.54        1.12      1.06 o 
  -6   2  16      104.35       98.33      2.05 o 
  -5   2  16      302.87      278.96      3.36 o 
  -4   2  16     1089.53     1051.77     13.45 o 
  -3   2  16       42.17       34.00      5.23 o 
  -2   2  16      931.40      972.96     10.46 o 
  -1   2  16      337.33      305.93      5.28 o 
   0   2  16      692.69      733.64     32.87 o 
   1   2  16      266.20      261.59      8.22 o 
   2   2  16     1942.11     2047.88     12.68 o 
   3   2  16        8.76       13.45      2.99 o 
   4   2  16      459.49      507.25     61.25 o 
   5   2  16        9.49       12.10      1.24 o 
  -6   3  16       30.17       24.58      2.46 o 
  -5   3  16       31.81       23.77      1.49 o 
  -4   3  16       25.19       19.59      4.86 o 
  -3   3  16       15.81       10.95      2.11 o 
  -2   3  16       25.33       19.41      2.64 o 
  -1   3  16        1.72        0.00      1.79 o 
   0   3  16        3.94        2.99      2.11 o 
   1   3  16        3.98        4.11      2.11 o 
   2   3  16        0.21       -2.11      2.11 o 
   3   3  16       21.07       16.43      2.99 o 
   4   3  16        0.08        2.99      2.24 o 
   5   3  16       22.76       19.42      2.24 o 
  -6   4  16      480.54      516.17      4.47 o 
  -5   4  16      174.99      178.91      8.22 o 
  -4   4  16       77.01       74.75      5.98 o 
  -3   4  16       16.88       17.56      2.11 o 
  -2   4  16      429.73      465.10      6.06 o 
  -1   4  16      318.20      282.60      8.22 o 
   0   4  16      889.97      891.16     12.70 o 
   1   4  16      374.74      395.16     17.18 o 
   2   4  16       24.37       41.32     11.95 o 
   3   4  16       19.93       20.92      2.99 o 
   4   4  16      248.08      257.55     25.02 o 
   5   4  16       34.06       38.84      2.24 o 
  -6   5  16       21.76       38.65      2.61 o 
  -5   5  16       42.59       45.42      1.54 o 
  -4   5  16       25.35       23.08      2.61 o 
  -3   5  16       30.71       28.88      3.73 o 
  -2   5  16       25.54       23.97      1.73 o 
  -1   5  16        9.65        7.20      2.61 o 
   0   5  16        0.66        2.24      2.24 o 
   1   5  16        0.57       -0.96      1.79 o 
   2   5  16        7.98        8.96      2.24 o 
   3   5  16       15.90       12.70      2.99 o 
   4   5  16        6.74        7.47      2.24 o 
   5   5  16       18.34       17.18      2.24 o 
  -5   6  16      422.08      447.74     10.46 o 
  -4   6  16      862.55      812.52     30.63 o 
  -3   6  16      210.87      206.19      4.23 o 
  -2   6  16     2120.96     1915.89     88.52 o 
  -1   6  16     1002.04      966.45     35.86 o 
   0   6  16     2952.55     2916.87    230.45 o 
   1   6  16     1221.63     1245.99     10.04 o 
   2   6  16      772.41      663.33     10.46 o 
   3   6  16      385.80      383.95      8.22 o 
   4   6  16      984.81      900.13     11.20 o 
   5   6  16      330.08      349.59      5.23 o 
  -5   7  16       18.87       13.45      2.24 o 
  -4   7  16        0.24        0.00      1.58 o 
  -3   7  16       21.48       20.94      2.11 o 
  -2   7  16        0.31        0.75      2.11 o 
  -1   7  16       16.66       16.74      2.24 o 
   0   7  16        2.72        3.31      1.79 o 
   1   7  16        0.53        0.21      1.79 o 
   2   7  16       13.19        9.71      2.24 o 
   3   7  16        8.61        7.47      2.24 o 
   4   7  16        6.56        5.98      1.58 o 
   5   7  16       12.00       10.46      1.49 o 
  -5   8  16       95.17      100.10      2.99 o 
  -4   8  16      332.47      273.21      7.10 o 
  -3   8  16       15.22       13.28      1.79 o 
  -2   8  16      139.01       90.04     11.20 o 
  -1   8  16       13.76       18.92      3.36 o 
   0   8  16       28.58        6.54      1.87 o 
   1   8  16        5.58       14.65      2.11 o 
   2   8  16      586.95      451.18      8.96 o 
   3   8  16       85.74       76.19      3.73 o 
   4   8  16       98.31       94.30      4.86 o 
  -4   9  16       69.36       62.83      2.24 o 
  -3   9  16       15.04       14.77      1.79 o 
  -2   9  16       40.06       37.48      2.24 o 
  -1   9  16       11.61       12.34      2.11 o 
   0   9  16        0.54        0.37      2.61 o 
   1   9  16        1.53        1.49      2.24 o 
   2   9  16       23.07       19.42      2.99 o 
   3   9  16        0.06        0.45      1.24 o 
   4   9  16       31.21       29.13      1.49 o 
  -4  10  16      618.87      563.01     17.18 o 
  -3  10  16        2.65       14.85      5.23 o 
  -2  10  16     1606.66     1479.95     66.11 o 
  -1  10  16      144.86      140.58      4.48 o 
   0  10  16     2294.02     2318.74     51.17 o 
   1  10  16      191.52      186.75      5.23 o 
   2  10  16      695.49      631.21      8.96 o 
   3  10  16       26.52       25.40      1.24 o 
  -3  11  16        0.97        1.87      1.12 o 
  -2  11  16       19.88       17.18      2.24 o 
  -1  11  16       17.12       20.17      1.79 o 
   0  11  16        0.33       -1.58      1.58 o 
   1  11  16       23.67       19.42      2.24 o 
   2  11  16       14.66       12.70      2.24 o 
   3  11  16       25.44       19.42      2.24 o 
  -2  12  16     1421.67     1341.60     11.20 o 
  -1  12  16      239.94      226.90     14.57 o 
   0  12  16     2115.67     2246.98     29.51 o 
   1  12  16      272.39      253.98      5.23 o 
   2  12  16      681.30      658.10      8.22 o 
   3  12  16       65.44       60.51      2.24 o 
  -1  13  16       55.82       62.00      2.24 o 
   0  13  16        5.18        5.98      1.49 o 
   1  13  16       44.53       48.18      1.58 o 
   2  13  16       29.77       32.87      1.49 o 
  -6   1  17      575.10      633.54      4.38 o 
  -5   1  17        7.60        8.67      1.12 o 
  -4   1  17      565.14      586.06     15.69 o 
  -3   1  17       38.49       48.38      7.10 o 
  -2   1  17     1715.49     1701.15     38.47 o 
  -1   1  17        4.83        5.87      1.79 o 
   0   1  17     1548.56     1453.32     11.62 o 
   1   1  17      108.62      103.21      4.48 o 
   2   1  17     1017.41     1014.61     13.45 o 
   3   1  17       99.28      123.25      4.48 o 
   4   1  17     1376.75     1489.75     76.94 o 
   5   1  17       45.07       52.73      1.87 o 
  -6   2  17        1.70        7.73      0.86 o 
  -5   2  17       51.26       43.17      1.49 o 
  -4   2  17        0.47       -0.75      1.79 o 
  -3   2  17       40.25       33.47      2.33 o 
  -2   2  17        0.04       -1.05      1.54 o 
  -1   2  17       10.18        8.07      1.79 o 
   0   2  17        1.44        3.63      1.79 o 
   1   2  17        0.85        0.85      1.79 o 
   2   2  17       14.65       13.16      1.54 o 
   3   2  17        7.38        7.86      1.58 o 
   4   2  17       30.52       32.47      2.99 o 
   5   2  17        7.82        8.22      1.49 o 
  -5   3  17      226.18      225.99      5.18 o 
  -4   3  17      369.35      408.79     35.86 o 
  -3   3  17      784.55      763.13     25.40 o 
  -2   3  17     1059.55     1086.57      9.23 o 
  -1   3  17     1039.56      907.25     26.52 o 
   0   3  17      662.67      606.35     10.08 o 
   1   3  17     1603.71     1467.61     38.10 o 
   2   3  17      192.27      199.05      3.45 o 
   3   3  17     1094.64     1136.92     13.45 o 
   4   3  17      334.20      345.86      6.72 o 
   5   3  17      453.39      463.88      6.72 o 
  -5   4  17       49.90       45.47      1.62 o 
  -4   4  17      125.25      104.44     10.08 o 
  -3   4  17       34.65       31.00      2.11 o 
  -2   4  17       54.56       47.42      2.16 o 
  -1   4  17       10.25        6.35      1.58 o 
   0   4  17        0.45        0.37      1.58 o 
   1   4  17        0.04       -1.12      2.11 o 
   2   4  17       66.43       63.14      2.64 o 
   3   4  17        7.12        4.86      1.58 o 
   4   4  17      171.45      159.58     11.58 o 
   5   4  17       10.21        7.47      1.49 o 
  -5   5  17       30.51       29.62      1.54 o 
  -4   5  17      714.48      718.91     35.86 o 
  -3   5  17       22.91       31.05      8.22 o 
  -2   5  17     1949.91     1950.51     17.93 o 
  -1   5  17       61.47       56.81      2.64 o 
   0   5  17     1957.15     1714.76     12.40 o 
   1   5  17        1.73        1.60      1.79 o 
   2   5  17     1165.37     1090.61     12.70 o 
   3   5  17        1.39        2.99      2.24 o 
   4   5  17     1381.24     1453.19     94.49 o 
   5   5  17        9.40       10.46      1.49 o 
  -5   6  17        8.10        3.36      1.06 o 
  -4   6  17       47.57       49.21      1.73 o 
  -3   6  17        1.92        1.12      1.87 o 
  -2   6  17       16.87       20.71      2.11 o 
  -1   6  17        1.67        1.49      2.24 o 
   0   6  17        0.05        1.12      1.58 o 
   1   6  17       11.34        9.46      1.79 o 
   2   6  17        7.92        8.22      2.24 o 
   3   6  17       18.30       14.19      2.24 o 
   4   6  17       24.41       26.97      1.58 o 
   5   6  17       24.81       21.66      1.49 o 
  -5   7  17      233.17      230.45      3.17 o 
  -4   7  17      390.48      436.24      7.47 o 
  -3   7  17      508.29      485.54      8.96 o 
  -2   7  17     1189.88     1131.69     14.19 o 
  -1   7  17      574.90      546.69     23.53 o 
   0   7  17     1138.68     1343.33     80.68 o 
   1   7  17      853.03      910.24      7.92 o 
   2   7  17      493.34      522.15      8.96 o 
   3   7  17      624.85      603.57      8.96 o 
   4   7  17      583.95      632.51     10.83 o 
  -4   8  17       33.52       28.06      1.58 o 
  -3   8  17        6.76        7.86      1.58 o 
  -2   8  17       17.78       12.70      2.99 o 
  -1   8  17        4.12        4.11      1.58 o 
   0   8  17        1.95        0.37      1.87 o 
   1   8  17        0.01       -1.58      1.58 o 
   2   8  17        0.07        0.75      2.24 o 
   3   8  17        3.95        3.59      1.24 o 
   4   8  17        8.92        7.59      1.87 o 
  -4   9  17      599.04      584.65      8.59 o 
  -3   9  17        4.76        5.76      3.73 o 
  -2   9  17     1577.67     1439.45     14.19 o 
  -1   9  17        9.83       11.79      3.73 o 
   0   9  17     1586.93     1675.01     45.94 o 
   1   9  17       76.51       80.68      3.73 o 
   2   9  17      733.81      700.68      9.71 o 
   3   9  17       41.73       37.57      1.79 o 
  -3  10  17       21.22       18.70      1.58 o 
  -2  10  17       14.78       12.70      2.24 o 
  -1  10  17       24.45       19.42      2.24 o 
   0  10  17        0.00       -0.25      1.29 o 
   1  10  17        4.89        2.99      1.49 o 
   2  10  17        9.05        8.96      2.24 o 
   3  10  17        0.87        1.49      1.06 o 
  -3  11  17      213.00      234.56      4.48 o 
  -2  11  17     1429.10     1332.63     11.20 o 
  -1  11  17      168.61      203.18      4.48 o 
   0  11  17     1640.97     1715.85      8.98 o 
   1  11  17      328.56      355.57      5.98 o 
   2  11  17      881.38      829.16      8.96 o 
   3  11  17      291.22      290.98      3.17 o 
  -2  12  17        1.12        2.24      1.49 o 
  -1  12  17       24.60       25.40      1.49 o 
   0  12  17        3.17        1.49      1.49 o 
   1  12  17       13.39       12.74      1.06 o 
   2  12  17       15.44       13.17      1.12 o 
  -5   0  18      318.59      318.97      4.23 o 
  -4   0  18     1009.29      952.42     11.20 o 
  -3   0  18      211.88      219.03     10.83 o 
  -2   0  18      464.07      484.80      8.96 o 
  -1   0  18     1072.70      959.89     13.45 o 
   0   0  18      501.91      486.29      9.71 o 
   1   0  18     1325.19     1200.42     14.19 o 
   2   0  18     2322.47     2323.15     19.42 o 
   3   0  18      429.08      507.95      8.22 o 
   4   0  18     1172.74     1255.69     11.95 o 
  -5   1  18       27.61       21.89      1.12 o 
  -4   1  18      118.25      104.27      3.17 o 
  -3   1  18       26.32       25.24      1.90 o 
  -2   1  18       31.46       30.21      1.73 o 
  -1   1  18        8.30        5.98      2.11 o 
   0   1  18        4.92        3.36      1.58 o 
   1   1  18        3.91        3.36      1.58 o 
   2   1  18       77.85       74.42      2.64 o 
   3   1  18       31.74       31.44      1.58 o 
   4   1  18      124.30      129.85      5.60 o 
   5   1  18       52.51       44.82      2.24 o 
  -5   2  18        9.15        8.59      1.08 o 
  -4   2  18      879.79      866.76      7.65 o 
  -3   2  18      246.60      234.15      3.58 o 
  -2   2  18      288.53      314.14     11.20 o 
  -1   2  18       24.29       30.64      2.61 o 
   0   2  18      159.08      177.12     26.14 o 
   1   2  18       16.82       14.35      2.11 o 
   2   2  18      853.70      873.63     14.19 o 
   3   2  18      257.26      264.44      5.98 o 
   4   2  18       95.19      112.80      3.73 o 
   5   2  18      110.56      110.55      2.99 o 
  -5   3  18        7.84        7.54      0.88 o 
  -4   3  18       13.05        9.52      2.24 o 
  -3   3  18        3.31        4.11      1.58 o 
  -2   3  18        4.51        3.73      2.11 o 
  -1   3  18        0.12       -0.75      1.58 o 
   0   3  18        0.07       -1.49      2.24 o 
   1   3  18       12.77       13.59      1.79 o 
   2   3  18        2.75        1.83      1.40 o 
   3   3  18       18.98       19.42      2.24 o 
   4   3  18        8.10        6.72      1.49 o 
   5   3  18       12.55       11.95      1.49 o 
  -5   4  18       18.12       17.11      1.08 o 
  -4   4  18     1028.62      991.71      7.65 o 
  -3   4  18       49.63       53.41      4.86 o 
  -2   4  18      478.00      497.76     22.41 o 
  -1   4  18       13.15       13.61      2.11 o 
   0   4  18      328.60      324.37      8.22 o 
   1   4  18       38.02       35.11      2.11 o 
   2   4  18     1342.21     1446.82     10.46 o 
   3   4  18        5.60        2.24      2.24 o 
   4   4  18      330.17      337.64      5.98 o 
   5   4  18        9.00       13.45      1.49 o 
  -5   5  18       12.70        7.47      1.49 o 
  -4   5  18       32.80       28.12      1.79 o 
  -3   5  18        2.78        0.75      1.58 o 
  -2   5  18       13.60       16.42      4.11 o 
  -1   5  18        0.06        0.75      1.58 o 
   0   5  18        1.50       -0.37      1.58 o 
   1   5  18       20.60       16.07      1.40 o 
   2   5  18        3.35        3.73      1.58 o 
   3   5  18       25.11       20.17      2.24 o 
   4   5  18       20.08       18.79      1.58 o 
  -5   6  18       63.12       57.52      2.24 o 
  -4   6  18     2350.08     2459.62     17.93 o 
  -3   6  18        4.13        7.86      1.58 o 
  -2   6  18     2015.58     1894.37     17.18 o 
  -1   6  18       96.98       84.41      5.60 o 
   0   6  18     2071.89     2020.74     15.69 o 
   1   6  18      141.26      140.07      3.17 o 
   2   6  18     3857.07     3732.11     83.66 o 
   3   6  18        3.56        6.41      1.58 o 
   4   6  18     1624.88     1653.83     11.95 o 
  -4   7  18       56.98       49.81      2.61 o 
  -3   7  18        2.74        1.49      1.58 o 
  -2   7  18       19.24       17.93      2.99 o 
  -1   7  18        0.04        1.49      2.24 o 
   0   7  18        0.16       -0.37      1.58 o 
   1   7  18       24.64       29.31      2.24 o 
   2   7  18       23.70       22.41      2.24 o 
   3   7  18       50.07       52.14      1.73 o 
   4   7  18       52.77       51.54      2.24 o 
  -4   8  18     1153.00     1237.31     28.76 o 
  -3   8  18      314.55      284.45     16.81 o 
  -2   8  18      765.35      764.92     10.46 o 
  -1   8  18      159.07      146.46     14.94 o 
   0   8  18      566.66      653.85      6.59 o 
   1   8  18      148.93      134.60      2.87 o 
   2   8  18     1316.34     1396.88     12.70 o 
   3   8  18      293.71      267.73      3.02 o 
  -3   9  18       28.74       26.52      1.58 o 
  -2   9  18        0.05       -0.75      1.49 o 
  -1   9  18       15.89       15.32      1.58 o 
   0   9  18        1.36        3.36      1.58 o 
   1   9  18       16.63       13.83      1.58 o 
   2   9  18        2.55        0.45      1.24 o 
   3   9  18        4.04        4.05      0.86 o 
  -3  10  18       50.23       63.49      2.24 o 
  -2  10  18      800.23      744.75      8.96 o 
  -1  10  18        2.44        0.75      1.49 o 
   0  10  18      825.16      894.56      6.06 o 
   1  10  18       12.62        7.26      2.24 o 
   2  10  18     1777.55     1709.10      6.86 o 
   3  10  18        6.85        6.72      1.49 o 
  -2  11  18        0.22        0.75      1.49 o 
  -1  11  18        8.30        6.72      1.49 o 
   0  11  18        2.91        0.37      2.61 o 
   1  11  18        9.86        6.55      1.12 o 
   2  11  18        5.09        4.48      1.06 o 
  -5   1  19       22.50       20.91      0.80 o 
  -4   1  19      109.25      109.83      2.64 o 
  -3   1  19        4.28        8.00      1.12 o 
  -2   1  19       26.04       30.70      2.11 o 
  -1   1  19       10.99       24.90      7.47 o 
   0   1  19       90.48       99.53      5.98 o 
   1   1  19        0.60        2.99      1.58 o 
   2   1  19       57.09       71.35      5.23 o 
   3   1  19        0.07        2.49      1.29 o 
   4   1  19        7.07       10.46      1.49 o 
  -5   2  19        1.40        1.87      0.75 o 
  -4   2  19       33.80       29.69      1.79 o 
  -3   2  19        0.83        1.49      1.29 o 
  -2   2  19       16.85       16.07      2.11 o 
  -1   2  19        0.15       -0.75      1.58 o 
   0   2  19        0.82        1.12      1.58 o 
   1   2  19        8.21        7.47      1.79 o 
   2   2  19        7.78        9.03      1.58 o 
   3   2  19       20.52       18.67      2.24 o 
   4   2  19       19.66       21.66      2.24 o 
  -5   3  19      255.54      247.67      3.36 o 
  -4   3  19      768.66      786.09     14.19 o 
  -3   3  19      884.42      890.45      6.01 o 
  -2   3  19     1023.48     1088.43     24.28 o 
  -1   3  19      765.46      738.03      7.92 o 
   0   3  19     1701.40     1722.89     48.18 o 
   1   3  19      823.90      793.43     15.31 o 
   2   3  19     1391.07     1441.18     39.59 o 
   3   3  19      437.42      429.52      6.72 o 
   4   3  19      583.45      607.30      7.47 o 
  -4   4  19       23.25       20.71      1.29 o 
  -3   4  19       71.35       68.27      1.98 o 
  -2   4  19        4.81        2.61      1.58 o 
  -1   4  19       10.05        9.88      2.11 o 
   0   4  19        0.87        1.12      1.58 o 
   1   4  19       18.21       21.66      2.11 o 
   2   4  19       17.85       14.19      1.58 o 
   3   4  19       70.12       72.46      2.99 o 
   4   4  19       27.10       24.65      2.24 o 
  -4   5  19     1461.29     1457.99     13.07 o 
  -3   5  19        9.71        7.12      1.58 o 
  -2   5  19     1576.17     1685.45    101.96 o 
  -1   5  19      127.92       95.02      3.73 o 
   0   5  19     1911.68     1978.59     19.05 o 
   1   5  19       55.57       47.09     10.83 o 
   2   5  19     1482.97     1502.95     14.19 o 
   3   5  19       22.82       22.09      1.58 o 
   4   5  19      650.46      706.65      7.47 o 
  -4   6  19        0.59        2.74      0.86 o 
  -3   6  19        2.85        1.87      1.58 o 
  -2   6  19        0.60        2.24      2.24 o 
  -1   6  19        0.09        0.00      1.58 o 
   0   6  19        0.13        0.75      1.58 o 
   1   6  19       19.18       21.43      1.79 o 
   2   6  19        7.81        7.86      1.58 o 
   3   6  19       43.30       42.05      1.79 o 
   4   6  19        7.73        6.72      1.49 o 
  -3   7  19        0.85        2.99      2.24 o 
  -2   7  19      884.53      832.15     10.46 o 
  -1   7  19       96.09       97.60      3.36 o 
   0   7  19     1167.24     1156.63      8.70 o 
   1   7  19       43.97       48.10      2.01 o 
   2   7  19      954.00      930.21     37.72 o 
   3   7  19       12.88       13.68      1.24 o 
  -3   8  19        0.35       -1.49      1.49 o 
  -2   8  19        0.00        0.75      2.24 o 
  -1   8  19        2.71        1.34      1.24 o 
   0   8  19        0.91        0.75      1.58 o 
   1   8  19       25.10       24.85      2.24 o 
   2   8  19        0.03        0.37      1.12 o 
   3   8  19       43.03       45.22      1.58 o 
  -3   9  19       65.49       50.80      2.24 o 
  -2   9  19     1105.64     1097.33     10.46 o 
  -1   9  19        4.44       10.46      2.24 o 
   0   9  19     1474.84     1552.75     13.82 o 
   1   9  19       23.37       14.95      1.24 o 
   2   9  19     1310.93     1311.13      5.42 o 
  -2  10  19        4.72        4.48      1.49 o 
  -1  10  19        0.09       -1.49      1.49 o 
   0  10  19        0.36       -0.60      1.24 o 
   1  10  19        5.52        5.98      1.49 o 
   2  10  19        3.93        3.73      1.49 o 
  -4   0  20       29.45       32.12      2.24 o 
  -3   0  20       52.22       58.64      2.11 o 
  -2   0  20      661.46      607.30      9.71 o 
  -1   0  20        6.01        9.71      2.24 o 
   0   0  20      791.44      787.33     11.20 o 
   1   0  20        4.74        6.72      2.24 o 
   2   0  20       79.22       72.46      3.73 o 
   3   0  20       64.20       67.98      2.99 o 
  -4   1  20        2.30        0.37      1.06 o 
  -3   1  20        3.05        1.68      1.12 o 
  -2   1  20        0.23        0.75      1.58 o 
  -1   1  20        0.62        0.37      1.58 o 
   0   1  20        0.41        0.00      1.58 o 
   1   1  20        1.24        0.37      1.58 o 
   2   1  20        4.83        4.11      1.58 o 
   3   1  20        4.73        6.26      1.24 o 
  -4   2  20        4.02        6.07      1.06 o 
  -3   2  20      280.91      289.32      3.94 o 
  -2   2  20      227.62      226.56     11.58 o 
  -1   2  20      116.16      123.68      3.17 o 
   0   2  20      295.53      309.63      5.28 o 
   1   2  20       73.48       74.71      2.64 o 
   2   2  20        7.38        9.35      1.58 o 
   3   2  20      133.43      140.26      8.96 o 
   4   2  20      273.11      305.52      4.48 o 
  -4   3  20       16.58       19.45      1.59 o 
  -3   3  20        3.45        1.87      1.58 o 
  -2   3  20        5.06        5.23      1.58 o 
  -1   3  20        0.09        1.49      1.58 o 
   0   3  20        0.08       -0.37      1.58 o 
   1   3  20        2.52        1.87      1.58 o 
   2   3  20        2.30        2.24      1.58 o 
   3   3  20       10.16        9.14      1.24 o 
   4   3  20       10.04       11.95      1.49 o 
  -4   4  20      730.33      780.92     15.69 o 
  -3   4  20      199.18      203.86      7.84 o 
  -2   4  20     2325.59     2404.62     44.82 o 
  -1   4  20       93.86      111.71      3.17 o 
   0   4  20     2629.02     2728.73     13.99 o 
   1   4  20       87.29       88.25      2.99 o 
   2   4  20     1004.57     1048.03     11.20 o 
   3   4  20      179.71      184.30      5.60 o 
  -3   5  20       24.58       19.11      1.58 o 
  -2   5  20        0.03        0.37      1.58 o 
  -1   5  20        0.42        1.12      1.58 o 
   0   5  20        0.04       -0.37      1.58 o 
   1   5  20       32.96       34.09      2.11 o 
   2   5  20        0.05        1.49      2.24 o 
   3   5  20      105.39      103.47      2.11 o 
  -3   6  20       53.07       56.77      2.99 o 
  -2   6  20     2279.38     2184.95     15.69 o 
  -1   6  20        3.71        8.40      3.73 o 
   0   6  20     2603.51     2670.60     57.14 o 
   1   6  20        7.36       13.49      1.58 o 
   2   6  20     1044.53     1004.70     10.46 o 
   3   6  20       24.24       25.78      1.06 o 
  -3   7  20        0.33       -1.49      1.49 o 
  -2   7  20        6.93        7.47      2.24 o 
  -1   7  20        9.66        8.28      1.58 o 
   0   7  20        0.77        1.12      1.06 o 
   1   7  20        7.50        6.72      1.58 o 
   2   7  20       13.28       13.45      2.24 o 
   3   7  20        9.25        9.71      1.49 o 
  -2   8  20      921.33      922.54      8.96 o 
  -1   8  20      101.19      132.85      2.33 o 
   0   8  20     1101.29     1174.33      7.12 o 
   1   8  20       81.73      105.33      3.73 o 
   2   8  20      370.64      397.84     27.64 o 
  -2   9  20       23.66       23.16      1.49 o 
  -1   9  20        0.71        0.75      1.49 o 
   0   9  20        0.12       -1.12      1.87 o 
   1   9  20        4.02        4.48      1.49 o 
  -4   1  21      198.34      187.13      2.64 o 
  -3   1  21       13.20       14.94      2.24 o 
  -2   1  21      347.51      345.94      5.23 o 
  -1   1  21       13.72        8.61      1.58 o 
   0   1  21      282.04      284.46      4.47 o 
   1   1  21        1.23        3.73      1.58 o 
   2   1  21      289.12      285.74      3.70 o 
   3   1  21       10.36        8.22      1.49 o 
  -3   2  21        0.05        0.00      1.49 o 
  -2   2  21        0.05       -0.75      1.58 o 
  -1   2  21        0.61        0.75      1.58 o 
   0   2  21        0.00       -0.37      1.58 o 
   1   2  21        1.78        1.87      1.58 o 
   2   2  21        0.34       -1.24      1.24 o 
   3   2  21        2.65        1.49      1.49 o 
  -3   3  21       12.84       12.70      1.49 o 
  -2   3  21     1087.27     1233.73     20.54 o 
  -1   3  21      190.48      189.38      3.70 o 
   0   3  21      879.97     1024.88      7.92 o 
   1   3  21      140.60      130.36      3.17 o 
   2   3  21      837.51      944.67     20.54 o 
   3   3  21      108.29      120.27      2.99 o 
  -3   4  21       22.38       20.17      2.24 o 
  -2   4  21        0.01       -1.24      1.24 o 
  -1   4  21       11.25        9.71      1.58 o 
   0   4  21        0.15        1.20      1.49 o 
   1   4  21        1.85        1.49      1.58 o 
   2   4  21        0.45        0.75      1.49 o 
   3   4  21        0.43        0.00      1.49 o 
  -3   5  21      209.22      236.05      3.73 o 
  -2   5  21     1770.41     1779.34     13.45 o 
  -1   5  21      553.03      604.50     28.01 o 
   0   5  21     1800.36     1919.67     22.78 o 
   1   5  21      335.09      381.42     10.83 o 
   2   5  21     1751.43     1778.59     12.70 o 
  -2   6  21       25.40       28.39      2.24 o 
  -1   6  21        2.33        2.24      1.06 o 
   0   6  21        0.58        2.61      1.12 o 
   1   6  21        3.99        2.69      1.24 o 
   2   6  21       14.13       14.19      1.49 o 
  -2   7  21     1448.01     1423.77     10.46 o 
  -1   7  21       73.55       68.25      1.79 o 
   0   7  21     1386.69     1409.20      7.39 o 
   1   7  21       20.27       17.18      2.24 o 
   2   7  21     1349.71     1260.20     72.08 o 
  -1   8  21        1.12        1.49      1.49 o 
   0   8  21        4.01        2.99      1.49 o 
   1   8  21       18.94       18.67      1.49 o 
  -2   0  22      121.29      129.23      3.73 o 
  -1   0  22        0.67        2.99      1.49 o 
   0   0  22      268.35      257.71      5.23 o 
   1   0  22        1.57        2.24      1.49 o 
   2   0  22      642.41      680.51      6.72 o 
  -2   1  22        2.47        1.49      1.06 o 
  -1   1  22        3.01        2.24      1.06 o 
   0   1  22        0.08       -1.24      1.24 o 
   1   1  22        0.28       -0.75      1.06 o 
   2   1  22        3.61        3.98      0.86 o 
  -2   2  22       56.80       61.91      3.73 o 
  -1   2  22      289.38      272.73      5.98 o 
   0   2  22      171.57      165.47      3.17 o 
   1   2  22      291.54      301.22      7.47 o 
   2   2  22      502.43      521.84      5.60 o 
  -2   3  22        0.49        1.49      1.49 o 
  -1   3  22        1.99        2.61      1.06 o 
   0   3  22        2.19        2.99      1.06 o 
   1   3  22        1.36        1.49      1.06 o 
   2   3  22        2.86        3.73      1.06 o 
  -2   4  22     1897.23     2204.37     12.70 o 
  -1   4  22      237.50      233.31      7.10 o 
   0   4  22     2420.78     2852.07     12.70 o 
   1   4  22      195.34      225.72      2.87 o 
   2   4  22     3069.28     3393.92    106.07 o 
  -2   5  22       23.41       26.14      2.24 o 
  -1   5  22       13.44        9.77      1.06 o 
   0   5  22        2.69        3.73      1.06 o 
   1   5  22        0.10        0.75      1.49 o 
  -1   6  22     1102.42     1114.51      8.22 o 
   0   6  22      396.02      355.66      7.84 o 
   1   6  22     1084.15     1111.52      8.22 o 
  -1   1  23       89.06      103.11      2.11 o 
   0   1  23       14.64       16.82      1.06 o 
   1   1  23       13.02       17.21      1.06 o 
  -1   2  23        6.57        7.47      1.06 o 
   0   2  23        1.21        1.49      1.06 o 
   1   2  23        2.62        2.24      1.49 o 
  -1   3  23      235.90      247.25      4.48 o 
   0   3  23     1021.19     1135.91     28.39 o 
   1   3  23      369.36      351.09      4.48 o 
                                                 
